# Supplementary material for: The wheat WRKY transcription factors TaWRKY49 and TaWRKY62 confer differential high-temperature seedling-plant resistance to Puccinia striiformis f. sp. tritici
Source: PLoS One. 2017 Jul 25;12(7):e0181963. doi: 10.1371/journal.pone.0181963 (PMC5526533; doi:10.1371/journal.pone.0181963)
Supplement: S3 Table — (XLS) [file pone.0181963.s003.xls]

## Sheet: Figure 2
TaWRKY49 expression level
		0h	48h	96h	192h	194h	198h	204h	216h	240h	264h	312h
	LT	1	2.07053	1.19472	1.9141	5.46416	4.05584	11.9037	2.21402	2.11404	2.08493	0.349492
	LT	1	1.73708	0.715323	2.14355	6.9323	5.45155	10.5074	2.43964	2.08493	2.93494	0.266708
	LT	1	1.9141	0.954842	0.757858	3.53081	0.810378	7.60352	1.25411	0.245989	0.447513	0.216634
	Mean	1	1.90724	0.95496	1.60517	5.30909	3.43926	10.0049	1.96926	1.48165	1.82246	0.277612
	Standard Error	0	0.096319	0.138389	0.428802	0.98498	1.3748	1.26652	0.363455	0.617889	0.729954	0.0387384
	Median	1	1.9141	0.954842	1.9141	5.46416	4.05584	10.5074	2.21402	2.08493	2.08493	0.266708
	HT	1	2.07053	1.19472	1.9141	3.47417	2.73208	2.43964	1.6245	2.05623	2.48515	1.05458
	HT	1	1.73708	0.715323	2.14355	4.99332	3.15287	1.79419	1.32256	1.87471	2.59068	0.612734
	HT	1	1.9141	0.954842	0.757858	2.57279	0.345478	1.50873	0.644685	0.169184	0.419478	0.4954
	Mean	1	1.90724	0.95496	1.60517	3.68009	2.07681	1.91419	1.19725	1.36671	1.83177	0.720904
	Standard Error	0	0.096319	0.138389	0.428802	0.706293	0.874147	0.275346	0.289706	0.60105	0.706803	0.170241
	Median	1	1.9141	0.954842	1.9141	3.47417	2.73208	1.79419	1.32256	1.87471	2.48515	0.612734
		0h	48h	96h	192h	194h	198h	204h	216h	240h	264h	312h
	LT Mock	1	0.210418	1.23114	1.42538	3.10857	0.400632	1.07672	7.23158	2.18468	1.43001	4.09817
	LT Mock	1	0.175393	0.565135	1.56642	5.44831	0.502243	0.632173	12.0745	1.89391	1.05908	1.58089
	LT Mock	1	0.200175	1.30315	2.23631	5.1598	0.720567	1.49891	11.9791	3.24961	1.73342	3.90383
	Mean	1	0.195329	1.03314	1.74271	4.57223	0.541147	1.06927	10.4284	2.44273	1.40751	3.1943
	Standard Error	0	0.0103971	0.234925	0.250139	0.736553	0.0943834	0.250233	1.59864	0.412079	0.194992	0.808653
	Median	1	0.200175	1.23114	1.56642	5.1598	0.502243	1.07672	11.9791	2.18468	1.43001	3.90383
	HT Mock	1	0.210418	1.23114	4.67347	17.333	3.56645	0.895535	4.89921	0.943915	3.7175	4.54583
	HT Mock	1	0.175393	0.565135	2.35204	12.4834	1.83844	0.474834	4.96568	0.471561	3.49461	4.20344
	HT Mock	1	0.200175	1.30315	5.20003	19.9238	3.14555	1.22465	5.64182	0.758303	2.17518	3.6475
	Mean	1	0.195329	1.03314	4.07518	16.5801	2.85015	0.865007	5.1689	0.724593	3.1291	4.13226
	Standard Error	0	0.0103971	0.234925	0.874876	2.18061	0.520243	0.216992	0.237234	0.137394	0.589446	0.320582
	Median	1	0.200175	1.23114	4.67347	17.333	3.14555	0.895535	4.96568	0.758303	3.49461	4.20344
TaWRKY62 expression level
		0h	48h	96h	192h	194h	198h	204h	216h	240h	264h	312h
	LT	1	1.77358	1.33793	2.11688	0.150726	0.339543	0.706028	1.59627	3.67226	9.97642	9.97642
	LT	1	1.16743	0.733736	5.6932	0.135842	1.04381	5.01524	0.716344	0.848569	7.9868	5.68542
	LT	1	1.86607	1.01866	10.1316	0.127627	2.13465	0.344283	1.61976	1.45662	12.6872	8.88348
	Mean	1	1.60236	1.03011	5.98055	0.138065	1.17267	2.02185	1.31079	1.99248	10.2168	8.18177
	Standard Error	0	0.178893	0.142486	1.89272	0.00551971	0.426369	1.22502	0.242745	0.700581	1.11223	1.05118
	Median	1	1.77358	1.01866	5.6932	0.135842	1.04381	0.706028	1.59627	1.45662	9.97642	8.88348
		0h	48h	96h	192h	194h	198h	204h	216h	240h	264h	312h
	HT	1	1.77358	1.33793	11.1581	0.780967	1.44392	2.33284	1.65788	0.962963	14.546	6.38084
	HT	1	1.16743	0.733736	5.6932	0.694157	1.62758	3.19403	1.82899	0.910423	20.5602	9.54515
	HT	1	1.86607	1.01866	10.1316	0.598739	0.790955	7.26855	5.79707	0.418027	25.2812	12.1073
	Mean	1	1.60236	1.03011	8.99428	0.691288	1.28749	4.26514	3.09465	0.763804	20.1291	9.34442
	Standard Error	0	0.178893	0.142486	1.36921	0.0429674	0.207279	1.24282	1.104	0.141705	2.53641	1.35222
	Median	1	1.77358	1.01866	10.1316	0.694157	1.44392	3.19403	1.82899	0.910423	20.5602	9.54515
		0h	48h	96h	192h	194h	198h	204h	216h	240h	264h	312h
	LT Mock	1	0.212128	1.75211	3.9552	0.0502867	1.09749	3.47562	0.980493	5.55426	3.06734	3.09293
	LT Mock	1	0.295532	1.55915	5.6375	0.0951482	1.21493	3.11638	1.19527	5.6907	4.26578	2.67881
	LT Mock	1	0.281134	2.13204	4.95126	0.10885	1.83078	2.51225	1.39754	4.78125	2.95602	2.18053
	Mean	1	0.262931	1.81444	4.84799	0.0847618	1.38107	3.03475	1.1911	5.34207	3.42971	2.65076
	Standard Error	0	0.0210163	0.137408	0.398758	0.0144402	0.185669	0.229501	0.0983134	0.231199	0.342329	0.215358
	Median	1	0.281134	1.75211	4.95126	0.0951482	1.21493	3.11638	1.19527	5.55426	3.06734	2.67881
	HT Mock	1	0.212128	1.75211	3.9552	0.110312	1.71298	0.849672	1.30129	1.18813	2.11783	1.87254
	HT Mock	1	0.295532	1.55915	5.6375	0.164899	2.3995	1.61132	1.67397	1.56433	2.49213	2.21583
	HT Mock	1	0.281134	2.13204	7.14198	0.523799	3.31301	2.04723	1.92934	2.40657	2.42876	1.82353
	Mean	1	0.262931	1.81444	5.57823	0.266336	2.47516	1.50274	1.63487	1.71968	2.34624	1.97063
	Standard Error	0	0.0210163	0.137408	0.75152	0.105893	0.378396	0.285727	0.14889	0.294108	0.0944362	0.100766
	Median	1	0.281134	1.75211	5.6375	0.164899	2.3995	1.61132	1.67397	1.56433	2.42876	1.87254

## Sheet: Figure 3
The expression level of TaWRKY49
LT BSMV:00		0h	2h	6h	12h	24h	48h	72h	120h
	Expression level	0.0579118	0.0461775	0.047039	0.122995	0.1966	0.257028	0.161171	0.252321
	Expression level	0.049836	0.037077	0.0506486	0.156402	0.471937	0.716978	0.694157	0.690956
	Expression level	0.0632262	0.0625	0.463294	0.831238	0.56383	0.766664	0.306367	0.573024
	Mean	0.0569913	0.0485848	0.186994	0.370212	0.410789	0.580223	0.387232	0.505434
	Standard Error	0.00389271	0.00743705	0.138154	0.230715	0.110331	0.162233	0.159084	0.131055
	Median	0.0579118	0.0461775	0.0506486	0.156402	0.471937	0.716978	0.306367	0.573024
LT BSMV:TaWRKY49-as		0h	2h	6h	12h	24h	48h	72h	120h
	Expression level	0.0492636	0.0328036	0.0332616	0.0657591	0.193446	0.133662	0.296616	0.119631
	Expression level	0.0714627	0.0910835	0.0474757	0.0936442	0.22324	0.21071	0.222725	0.176369
	Expression level	0.0900373	0.0773029	0.0507658	0.0896222	0.297989	0.37285	0.672062	0.329877
	Mean	0.0702545	0.0670634	0.0438344	0.0830085	0.238225	0.239074	0.397134	0.208626
	Standard Error	0.0117858	0.0175857	0.00537103	0.00870251	0.0310954	0.0704888	0.139109	0.0627991
	Median	0.0714627	0.0773029	0.0474757	0.0896222	0.22324	0.21071	0.296616	0.176369
HT BSMV:00		0h	2h	6h	12h	24h	48h	72h	120h
	Expression level	0.0579118	0.034594	0.0561982	0.0462843	0.234881	0.0676078	0.20733	0.0838139
	Expression level	0.049836	0.0580457	0.0708052	0.328356	0.256435	0.118257	0.289172	0.164938
	Expression level	0.0632262	0.0849839	0.089209	0.104627	0.50698	0.192999	0.447513	0.256435
	Mean	0.0569913	0.0592079	0.0720708	0.159756	0.332765	0.126288	0.314671	0.168396
	Standard Error	0.00389271	0.0145579	0.0095504	0.0859661	0.0873292	0.0364194	0.0704973	0.0498615
	Median	0.0579118	0.0580457	0.0708052	0.104627	0.256435	0.118257	0.289172	0.164938
HT BSMV:TaWRKY49-as		0h	2h	6h	12h	24h	48h	72h	120h
	Expression level	0.0492636	0.0187106	0.0999026	0.00885066	0.156402	0.163421	0.0938608	0.0785633
	Expression level	0.11344	0.0256186	0.0953912	0.0124303	0.181327	0.193446	0.139339	0.0951711
	Expression level	0.0900373	0.0227709	0.103426	0.0161014	0.33064	0.394109	0.186425	0.163044
	Mean	0.0842469	0.0223667	0.0995732	0.0124608	0.22279	0.250325	0.139875	0.112259
	Standard Error	0.018751	0.00200437	0.0023252	0.00209318	0.054403	0.0724125	0.0267223	0.0258409
	Median	0.0900373	0.0227709	0.0999026	0.0124303	0.181327	0.193446	0.139339	0.0951711
The expression level of TaWRKY62
LT BSMV:00		0h	2h	6h	12h	24h	48h	72h	120h
	Expression level	0.00454716	0.00370054	0.000741063	0.00257249	0.00370548	0.00277529	0.00124063	0.00208337
	Expression level	0.00335154	0.00313397	0.000983959	0.00123847	0.00390882	0.00290373	0.00283942	0.00252251
	Expression level	0.00232755	0.0010702	0.00105646	0.00186348	0.00326706	0.00161732	0.0010016	0.00175842
	Mean	0.00340875	0.0026349	0.000927161	0.00189148	0.00362712	0.00243212	0.00169388	0.00212143
	Standard Error	0.000641385	0.000799263	9.53736e-05	0.000385354	0.000189357	0.000409081	0.000576911	0.000221393
	Median	0.00335154	0.00313397	0.000983959	0.00186348	0.00370548	0.00277529	0.00124063	0.00208337
LT BSMV:TaWRKY62-as		0h	2h	6h	12h	24h	48h	72h	120h
	Expression level	0.00113727	0.000764286	0.001219	0.00131965	0.0014751	0.00102996	0.00101928	0.00136784
	Expression level	0.00127976	0.00103793	0.00134276	0.000821971	0.00143265	0.00110947	0.00122178	0.00125873
	Expression level	0.00218951	0.00146434	0.00185678	0.00170683	0.0022536	0.00193816	0.00196709	0.001891
	Mean	0.00153551	0.00108885	0.00147285	0.00128282	0.00172045	0.00135919	0.00140272	0.00150586
	Standard Error	0.000329575	0.000203685	0.000195262	0.000256099	0.000266856	0.000290389	0.000288178	0.000195131
	Median	0.00127976	0.00103793	0.00134276	0.00131965	0.0014751	0.00110947	0.00122178	0.00136784
HT BSMV:00
		0h	2h	6h	12h	24h	48h	72h	120h
	Expression level	0.00227358	0.00123501	0.00106299	0.00309865	0.00588921	0.00248547	0.0013833	0.000878181
	Expression level	0.00167577	0.00203412	0.00378785	0.00406595	0.00488861	0.00222882	0.00105674	0.00181563
	Expression level	0.00465511	0.0032924	0.00363755	0.00351596	0.00604249	0.0045436	0.00301845	0.00514063
	Mean	0.00286815	0.00218718	0.00282946	0.00356018	0.00560677	0.00308597	0.0018195	0.00261148
	Standard Error	0.00090999	0.000598827	0.0008843	0.000280109	0.000361795	0.000732573	0.000606843	0.00129321
	Median	0.00227358	0.00203412	0.00363755	0.00351596	0.00588921	0.00248547	0.0013833	0.00181563
HT BSMV:TaWRKY62-as		0h	2h	6h	12h	24h	48h	72h	120h
	Expression level	0.00113727	0.000856928	0.000935071	0.00119258	0.00118677	0.000778287	0.00202469	0.000908246
	Expression level	0.00127976	0.00105472	0.00129793	0.00123125	0.00108939	0.00107163	0.00221439	0.0015796
	Expression level	0.00218951	0.00141977	0.00165668	0.00186038	0.00150705	0.00280309	0.00156327	0.00222865
	Mean	0.00153551	0.00111047	0.00129656	0.00142807	0.00126107	0.001551	0.00193411	0.00157216
	Standard Error	0.000329575	0.000164851	0.000208312	0.000216444	0.000126162	0.000631744	0.000193341	0.000381186
	Median	0.00127976	0.00105472	0.00129793	0.00123125	0.00118677	0.00107163	0.00202469	0.0015796

## Sheet: Figure 5
Linear length of colony in TaWRKY49-silenced leaves(um)
	LT BSMV:00				HT BSMV:00				LT BSMV:TaWRKY49-as				HT BSMV:TaWRKY49-as
	0h	12h	24h		0h	12h	24h		0h	12h	24h		0h	12h	24h
	231.3	182.62	173.79		194.15	243.69	468.58		197.58	301.46	232.31		201.77	219.68	303.93
	218.02	221.1	374.04		181.46	238.64	321.01		184.21	321.58	411.12		210.22	230.41	422.25
	206.45	256.1	513		200.28	286.96	408.65		242.7	237.55	270.28		238.63	220.93	283.77
	152.16	210.6	398.44		229.35	239.34	286.76		214.61	218.72	203.52		191.32	179.39	281.97
	234.81	263.38	367.56		255.36	204.85	233.51		256.61	196.91	309.75		198.35	251.78	349.35
	196.45	271.77	304.26		208.8	227.31	345.69		144.04	289.4	208.42		169.7	324.8	233.5
	199.28	232.03	218.98		230.89	281.7	241.72		201.63	190.92	280.08		220.8	252.71	397.52
	243.69	290.8	307.42		168.44	218.15	280.73		236.44	245.02	285.88		181.58	166.56	326.33
	216.3	244.4	317.92		247.32	242.96	224.81		232.61	167.43	264.32		223.37	259.34	219.87
	266.47	210.09	256.74		232.75	241.65	334.68		203.85	225.98	186.55		221.82	283.54	210.98
	257.72	253.38	443.45		238.11	199.97	216.39		185.26	137.48	272.64		187.67	245.57	205.84
	219.25	253.97	414.56		205.02	225.3	243.93		226.4	177.3	237.52		163.87	283.84	205.84
	232.75	227	266.49		215.86	247.52	236.83		320.53	136.98	241.83		180.3	211.36	536.51
	230.32	259.287	536.19		207.38	264.38	215.94		188.24	142.24	275.83		192.18	230.53	262.03
	235.87	258.41	245.5		206.74	246.13	283.7		180.85	173.76	293.49		150.5	232.75	289.36
	172.49	245.43	284.14		203	247.3	307.35		197.39	266.85	303.63		190.64	218.94	236.08
	192.24	232.94	305.993		274.13	210.19	290.19		212.39	179.58	231.48		189.1	266.02	304.04
	173.2	245.32	281.48		218.24	245.68	269.31		136.16	142.47	262.13		171.69	207.18	286.01
	238.4	207.45	291.57		196.64	252.35	304.48		216.85	143.19	279.42		188.18	257.69	407.28
	202.16	241.1	372.34		228.78	265.6	435.71		217.66	200.96	265.4		151.87	204.41	420.98
	225.289	198.54	347.11		235.05	240.84	275.43		252.76	226.32	334.31		195.44	205.63	315.44
	216.98	219.96	375.75		221.81	217.77	249.22		321.85	251.13	339.3		165.03	260.63	270.6
	238.31	246.63	272.09		234.25	213.98	228.6		239.29	275.34	263.05		197.03	289.41	255.56
	203.19	246.68	324.09		229.27	241.06	285.8		230.04	203.68	282.31		196.93	294.27	298.27
	204.88	205.28	322.54		244.08	184.82	321.48		213.18	225.19	245.05		192.54	224.09	257.43
	178.59	196.64	318.97		227.41	267.7	300.31		291.11	214.53	243.4		196.24	192.09	304.27
	258.64	222.91	250.62		230.8	255.66	256.26		229.46	130.9	343.68		207.64	248.19	299.56
	220.18	210.32	454.41		201.9	262.83	227.6		283.26	233.11	279.41		164.01	260.8	155.42
	234.06	226.52	235.63		251.31	237.25	301.35		225.35	246.64	255.27		239.71	240.8	270.63
	211.46	250.67	408.44		222.58	230.55	317.5		233.55	187	272.46		186.69	271.47	269.65
Mean	217.03	234.378	332.784		221.372	239.404	290.451		223.862	209.654	272.461		192.161	241.16	296.009
Standard Error	4.88626	4.56431	15.5181		4.14804	4.28475	11.378		7.79432	9.45583	8.57679		4.12547	6.55496	14.3736
Median	218.635	237.02	318.445		224.995	241.355	284.75		221.505	209.105	271.37		191.75	243.185	284.89
The number of necrotic cells inTaWRKY49-silenced leaves
	LT BSMV:00							HT BSMV:00							LT BSMV:TaWRKY49-as							HT BSMV:TaWRKY49-as
	0h	12h	24h	48h	72h	120h		0h	12h	24h	48h	72h	120h		0h	12h	24h	48h	72h	120h		0h	12h	24h	48h	72h	120h
	5	30	0	14	8	6		0	0	0	20	12	32		0	10	11	26	23	51		8	0	6	24	21	9
	4	15	5	14	0	19		4	4	6	18	17	39		4	27	6	18	31	8		6	0	20	0	18	37
	11	13	6	11	11	16		6	3	40	12	10	33		2	36	3	7	13	57		17	4	33	30	21	31
	9	0	0	6	23	7		0	3	17	25	32	18		0	33	4	5	34	23		7	0	19	37	21	20
	7	9	0	7	6	34		3	0	27	33	20	3		7	0	16	42	36	23		4	0	7	12	14.5	10
	0	7	3	5	15	9		0	7	10	21	34	29		8	20	11	47	64	23		10	3	6	14	14.5	52
	11	12	11	0	10	8		4	40	8	25	28	23.5		11	0	13	12	3	23		11	6	9	17	22	39
	0	0	4	22	0	3		6	8	43	36	17	23.5		0	6	10	12	39	16		4	0	0	0	23	41
	0	0	5	9	12	5		0	0	15	21	30	18		0	0	7	10	15	33		10	3	12	17	20	24
	0	0	4	14	12	16		3	0	32	71	29	35		0	0	0	23	26	19		3	4	18.3	8	18	3
	13	8	2	2	29	4		20	0	36	19	34	21		7	0	16	54	14	19		3	0	18.3	22	12	14
	0	3	14	21	0	6		4	4	23	6	21	22		9	5	9	28	8	9		0	0	18.3	82	15.5	23
	12	7	12	33	0	0		0	0	13	19	20	34		11	0	12	17	54	24		0	0	18.3	20	15.5	21
	0	0	5	24	3	4		10	5	7	8	8	13		3	0	13	17	5	9		0	0	0	40	8	49
	0	2	0	5	12	8		0	0	5	0	41	17.5		6	4	9	35	20	8		2	0	0	44	15	4
	0	10	8	4	4	7		0	0	13	28	69	17.5		4	12	8	7	4	31		3	0	15	38	12	40
	6	8	0	26	0	9		0	0	0	11	32	24		12	11	16	17	19	32		6	10	10	10	0	63
	0	10	0	7	7	32		0	30	4	0	19	25		3	7	3	10	27	29		5	0	20	0	6	79
	6	3	8	36	5	20		0	0	16	2	41	12		9	0	35	8	11	30		3	0	14	0	33	54
	0	5	3	27	5	28		0	0	0	16	37	26		0	0	6	28	23	27		9	0	5	36	31	62
	0	4	9	8	0	10		9	4	14	41	20	8		0	0	29	26	18	23		11	9	0	30	30	43
	0	15	13	18	4	14		3	14	0	19	15	19		2	11	2	4	30	21		6	11	3	49	30	43
	0	11	0	3	5	7		0	16	10	23	26	12		1	0	29	16	39	25		2	16	12	46	40	51
	2	3	6	0	0	19		0	4	0	15	47	23		0	7	2	18	36	13		0	5	22	55	25	52
	14	8	0	0	0	18		9	0	10	37	11	77		0	20	6	51	40	52		2	0	10	38	23	39
	0	0	0	5	0	5		0	2	11	31	23	55		3	11	14	16	36	25		3	0	61	27	30	58
	0	5	8	3	14	0		0	17	7	9	28	30		0	2	20	19	69	13		4	9	14	16	28	17
	0	8	21	8	0	2		10	11	4	10	6	40		0	25	15	18	11	26		9	0	2	20	17	35
	0	0	4	12	22	7		2	4	10	20	15	29		2	16	12	50	30	38		8	0	0	15	20	28
	3	6	21	13	33	6		0	0	4	24	19	44		1	6		33	24	23		6	3	0	19	26	42
				6															27
Mean	3.37931	5.93103	5.93103	11.6333	8	11.1379		3.2069	6.06897	13.2759	20.6897	25.8276	26.5862		3.62069	8.93103	11.6429	22.3448	26.8667	24.2069		5.31034	2.86207	12.6621	25.5862	20.3103	37.0345
Standard Error	0.8666	1.17045	1.08058	1.75927	1.64771	1.62557		0.847376	1.71855	2.19251	2.60032	2.42756	2.66531		0.720393	1.91934	1.55871	2.62907	2.9053	2.23984		0.734378	0.780043	2.27352	3.40882	1.57117	3.4589
Median	0	6	5	8	5	8		0	3	10	19	23	23.5		2	6	10.5	18	26.5	23		4	0	12	20	20	39
The linear length of uredinia in TawRKY49-silenced leaves(um) (Note: The uredinia in the early stage of high temperature treatment occurs occasionally)
So, samples in some time points have few uredinia.
	LT BSMV:00					HT BSMV:00					LT BSMV:TaWRKY49-as					HT BSMV:TaWRKY49-as
	24h	48h	72h	120h		24h	48h	72h	120h		24h	48h	72h	120h		24h	48h	72h	120h
	56.19	160.96	298.75	163.52		175.57	92.52	207.77	168.26		221.12	61.74	134.71	78.36		71.91	68.09	92.93	97
	129.81	112.98	136.91	106.85		136.96	49.39	154.98	237.16		148.22	91.69	117.27	84.33		87.42	215.53	103.09	73.03
	93.1	125.73	192.16	199.15		191.25	59.21	282.9	144.11		100.08	66.25	113.99	124.32		60.08	146.76	133.12	95.63
	71.08	34.5	196.16	244.9		89.47	99.12	61.75	205.52		67.47	90.95	120.72	122.09		145.65	150.14	204.53	92.87
	50.73	42.44	172.77	136.06		80.47	73.62	216.7	138.92		66.77	97.3	77.43	160.06		112.21	68.09	76.78	122.9
	100.24	57.88	185.21	123.91		210.7	75.52	112.63	63.08			125.92	90.61	81.13		67.31	215.53	121.4	66.45
	34.9	88.77	232.97	149.78		46.17	75.61	91.88	78.49			128.54	94.9	123.15		69.67	146.76	140.01	75.07
	81.95	56.38	145.12	101.82		126.65	35.7	51.96	94.11			132.65	82.72	111.11		115.91	150.14	57.48	57.32
	182.5	124.56	57.02	88.9		34.06	75.19	115.2	123.99			120.18	101.94	74.61		64.77	66.45	147.64	75.63
	107.95	63.68	147.4	153.15		47.56	93.01	191.18	146.63			50.1	152.71	80.47		125.44	87.97	151.03	98.32
	33.21	61.97	159.28	125.96			106.36	135.81	112.06			78.68	112.5	121.25		86.06	82.95	135.48	113.37
	154.37	128.15	248.9	167.42			123.01	140.25	122.27			171.7	143.58	80.94		161.86	136.16	148.55	93.57
	126.6	91.53	135.93	124.36			144.31	95.6	107.18			127.77	120.85	95.31		120.32	97.86	100.09	97.96
	147.47	68.06	267.14	106.84			71.28	300.05	115.88			96.25	181.42	91.74		104.63	110.18	52.73	66.54
	92.12	120.87	197.9	167.25			66.96	163.05	128.36			97.08	80.03	109.56		132.08	108.29	171.95	100.24
	62.84	177.88	147.12	158.45			86.9	133.5	146.27			88.72	164.87	83.98		77.43	119.84	160.23	94.76
	155.25	99.35	118.54	152.97			64.17	120.12	131.29			189.41	121.85	128.79		62.48	119.72	64.75	102.29
	116	180.36	129.64	123.54			137.95	169.13	182.76			119.75	174.66	124.91		54.98	127.1	76.55	105.34
	38.24	103.85	89.59	116.51			51.6	211.56	113.47			70.98	174.56	101.47		81.2	117.65	96.79	65.31
	34.39	225.77	118.16	123.31			98.45	169.06	142.12			106.69	146.48	66.51		109.78	111.26	65.79	81.34
	130.52	187.78	136.21	106.57			96.25	197.04	127.42			77.81	79.11	109.25		124.65	128.24	103.06	68.48
	65.65	120.72	53.51	228.35			79.28	125.65	117.48			120.05	170.44	87.21		102.88	75.57	199.22	76.72
	71.7	142.72	205.78	220.78			128	174.33	85.07			98.07	99.6	99.1		95.49	216.91	103.42	88.64
	121.56	170.76	167.04	94.39			117.13	181.44	131.91			115	153.15	62.25		91.64	116.99	163.85	109.89
	186.69	132.01	130.44	86.67			144.11	201.22	125.78			87.38	135.08	130.27		120.94	101.11	87.34	89.81
	125.84	194.03	250.46	186.39			86.74	109.39	172.69			160.72	192.69	89.63		160.8	124.15	90.04	60.01
	123.54	176.91	230.4	123.75			131.05	149.16	128.11			105.03	139.83	61.24		198.38	82.37	151.83	79
	133.16	251.1	187.23	116.72			182.75	172.2	119.44			123.48	53.74	109.68		207.89	137.25	64.48	101.25
	177.58	235.52	112.85	117.88			58.99	51.32	116.72			115	56.1	126.34		142.98	103.9	82.91	155.23
	85.73	68.41	144.78	154.41			132.68	51.92	174.92			216.01	112.14	81.34		198.81	209.48	155.72	84.91
	130.13	215.43	267.48	100.27			259.95	139.77	137.03			132.24	88.62	81.35		171.42	123.78	91.06	84.64
	77.47	246.29	110.74	176.24			71.74	166.14	103.7			190.88	59.42	115.38		65.35	142.58	120.94	48.34
	98.2	191.76	192.23	112.65			90.56	156.41	150.42			208.1	55.89	120.49		90.77	116.57	96.38	91.41
	130.68		212.36	131.23			99.39	105.72	223.35			121.73	77.65	133.24		133.05	147.79	171.45	63.99
	107.12		154.87	182.25				199.65	168.39			238.28	67.22	115.38		211.19	131.67	88.45	78.43
	101.66		253.04	193.44				148.99	183.99			122.06	104.14	82.58		68.89	182.2	119.12	72.05
	57.89		182.95	175.15				196.93	112.04			168.53	88.94	125.41		111.91	189.28	96.28	62.76
	134.76		243.36	151.88				116.03	132.44			102.52	73.58	110.51		122.11	106.68	63.93	94.19
	241.57		215.34	180.51				219.91	145.24			170.49		135.65		182.61	133.01	109.43	82.92
	88.32		163.53	151.91				153.22	144.5			98.5		132.25		108.33	164.32	112.34	72
	153.46		159.98	236.68				119.82	133.66			99.14		127.96		128.03	81.36	64.19	68.64
	77.26		127.89	169.72				269.75	109.21			167.86		92.08		180.59	145.67	99.44	88.08
			82.3	122.97				78.19	98.41			124.73		74.46		202.91	194.67	69.57	64.84
			61.18	130.28				131.18	153.51			73.57		129.68		186.27	108.71	51.06	76.06
			35.91	177.38				101.47	174.09			91.42		116.49		263.82	216.87	94.33	94.36
			150.72	165.48				300.46	167.66			72.55		103.58		155.48	150.09	75.42	68.62
			98.82	247.56				238.42	242.13			66.08		119.45		131.61	148.1	174.82	64.56
			142.31	241.03				226.79	139.66			97.96		129.8		164.29	67.16	149.68	83.38
			364.83	195.05				284.54	201.76			102.04		75.08		206.61	67.3	146.47	50.11
			103.7	184.37				129.23	115.12			146.42		96.62		162.77	146.63	142.97	94.86
			104.44	140.68				199.5	171.73			129.73		89		164.68	87.86	85.03	73.61
			136.49	136.67				96.71	140.77			112.35		90.41		193.97	82.31	201.37	85.94
			87.27	173.23				125.25	148.62			127.85		144.53		139.6	56.52	74.81	140.32
			157.67	177.28				124.49	188.01			127.2		105.2			66.27	116.08	168.3
			110.2	121.89				125.49	200.2			81.27		103.2			75.49	49.8	124.22
			115.78	106.02				152.32	184.99			82.2		97.84			107.86	65.51	99.2
			124.25	165.13				137.23	166.78			57.4		99.49			209.62	40.1	126.53
			217.84	136.69				149.74	228.24			67.92		200.78			151.29	115.34	105.93
			249.36	117.09				77.11	158.33			76.43		194.17			96.15	99.12	162.59
			114.49	129.25				95.86	97.29			157.21		228.81			97.23	80.01	144.75
			360.8	147.53				44.76	120.25			58.28		182.02			92.13	88.03	119.39
			168.9	191.57				161.44	233.47			163.27		1156.1			124.13	46.91	119.42
			106.53	97.87				159.44	223.44			173.9		133.27			138.73	97.72	97.69
			141.02	170.19				94.29	173.27			103.41		202.3			176.63	182.41	140.65
			111.89	168.58				255.02	150.89			82.17		164.51			172.14	100.27	114.88
			233.48	124.73				308.22	176.85			165.32		178.86			106.04	78.54	136.38
			194.6	200.84				138.8	124.96			116.28		118.49			65.48	92.75	115.87
			117.35	152.94				62.37	205.59			138.27		127.81			89.2	80.92	139.89
			106.6	127.49				128.94	151.73			103.21		287.75			97.76	127.13	109.38
			162.69	149.17				82.46	138.83			165.38		149.2			107.19	154.32	162.36
			99.3	97.85				123.54	160.18			166.71		215.57			58.58	101.35	127.58
			115.34	103.25				116.48	224.8			188.27		148.29			88.22	83.98	198.53
			211.17	132.62				91.95	139.47			75.81		181.29			60.86	132.98	105.97
			162.19	98.41				154.87	141.25			75.57		127.58			151.71	124.11	143.28
			211.42	152.32				197.88	171.49			124.49		101.53			63.68	133.79	144.11
			116.57	133.53				112.81	159.11			107.26		112.57			39.82	148.42	166.15
			142.05	159.6				156.39	164.89			155.13		219.42			80.4	84.27	97.09
			334.35	139.32				164.42	140.28			124.34		158.62			65.96	53.92	144.92
			212.77	245.19				149.58	147.27			127.41		96.18			141.47	91.74	173.41
			96.3	210.68				63.27	196.54			134.28		117.54			93.12	124.29	116.07
			113.52	131.46				248.35	194.42			155.92		186.62			101.28	86.26	141.64
			190.01	150.28				145.05	151.45			66.94		112.23			115.22	113.31	141.2
			234.49	173.3				56.99	92.99			187.18		110.85			138.01	149.38	173.85
			150.24	166.57				46.57	143.97			139.21		160.84			106.39	89.45	127.05
			128.06	100.27				172.48	118.26			104.74		118.65			273.09	120.36	153.72
			132.33	150.31				222.01	158.89			114.06		144.26			152.8	50.56	125.13
			212.77	141.82				112.8	129.78			90.87		185.78			55	185.3	196
			172.72	140.74				226.71	200.98			154.95		194.52			66.43	73.79	158.1
			208.43	159.46				153.86	176.29			125.39		110.3			73.9	38.98	206.67
			88.2	119.15				217.23	252.08			116.84		181.55			96.8	270.09	124.19
			73.38	94.18				178.52	133.15			108.38		108.87			153.63	157.52	121.46
			230.21	106.51				56.99	120.61			79.06		142.8			244.97	66.04	177.35
			97.39	146.5				148.46	88.11			111.6		165.82			154.1	123.17	124.36
			133.29	171.99				222.98	87.1			155.47		152.4			212.84	134.51	163.16
			105.08	129.65				235.72	91.94			156.62		159.38			154.87	74.31	109.45
			126.72	107.57				235.32	81.29			108.71		176.03			154.85		161.1
			253.86	134.04				238.86	135.67			105.91		111.09			68.42		127.78
			176.61	175.41				212.49	251.5			138.96		143.01			106.73		137.56
			196.51	109.55				238.72	195.48			138.41		143.31			89.65		105.16
			179.67	166.53				226.17	245.92			88.3		171.62			60.75		237.29
			68.45	86.89				122.73	124.13			77.89		124.23			85.26		160.55
			120.58	152.53				154.07	100.42			62.64		90.13			82.17		123.13
			107.23	110.32					167.21			184.62		121.36			243.21		189.7
			190.7	151					101.63			72.53		136.71			123.47		132.05
			49.7	143.7					167.18			103.29		111.89			162.79		174.9
			141.05	161.89					133.06			70.71		125.59			144.31		170.02
			203.77	165.21					173.18			72.41		100.45			113.44		145.89
			353.94	151.21					172.07			64.55		117.6			136.09		145.48
			90.95	127.5					160.49			76.02		122.51			87.38		112.99
			101.19	105.59					183.21			118.3		161.94			103.7		153.13
			145.87	93.59					107.56			170.96		109.37			275.06		92.13
			176.35	121.43					136.37			98.93		119.45			96.06		116.97
			220.67	167.63					223.44			100.13		130.44			148.29		85.38
			117.55	130.28					104			68.37		161.83			101.5		145.62
			153.3	118.21					200.4					205.84			220.06		103.24
			165.8	83.53					146.42					153.81			114.2		158.48
			122.98	139.04					61.95					138.63			77.13		165.69
			119.32	123.37					90.79					195.05			80.06		159.7
			101.19	130.4					249.67					138.63			91.29		164.26
			90.8	104					82.96					109.83			248.3		239.64
			85.8	110.17					106.51					107.54			161.6		162.66
			87.12	176.2					84.48					93.87			80.87		113.67
			123.42	159.48					105.14					104.85			143.25		128.47
			112.84	165.38					113.23					129.89			84.25		140.21
			140.27	168.38					81.97					131.34			60.99		179.41
			241.16	161.11					143.26					110.55			82.52		100.42
				152.5					113.39					104.19			128.64		142.13
				153.91					172.07					224.88			283.74		123.65
				163.64					68.59					139.47			136.9		138.09
				187.72					91.47					98.41			178.59		210.53
				106.91					124					112.57			181.08		133.72
				126.24					122.19					96.64			85.81		123.24
				127.52					162.7					72.88					165.08
				150.24					165.77					105.5					110.07
				228.24					140.01					90.16					174.84
				111.65					148.5					109.69					136.76
				117.37					216.71					177.62					109.6
				102.95					102.38					143.99					150.26
				137.33					131.03					172.43					179.18
				114.07					109.89					217.7					247.96
				119.52					171.05					181.63					134.26
				194.38					107.26					147					125.34
				152.71					211.28					172.25					145.32
				159.43					67.01					193.78					128.6
				206.13					62.69					113.29					146.11
				127.44					213.72					145.28					108.62
				147.71					119.75					168.31					149.86
				203.55					131.64					118.42					245.9
				146.98					153.9					206.69					172.75
				65.95					199.72					115.92					166.3
				216.38					122.03					87.06					99.45
				161.92					232.04					168.99					106.56
				132.97					88.35					129.65					134.17
				132.77					89.57					98.93					140.9
				132.79					142.24					120.76					110.03
				150.13					125.8					165.58					131.15
				110.16					120.9					145.89					134.26
				134.28					177.75					138.06					97.89
				101.8					186.1					87.46					109.78
				198.24					123.74					148.16					103.68
				189.15					225.08					167.11					99.85
				137.52					107.3					207.68					89.46
				169.12					72.85					198.63					138.8
				98.26					113.57					100.04					111.27
				119.97					148.26					103.98					117.17
				148.41					107.27					103.98					101.63
				100.93					107.4					143.15					91.58
				265.5					85.33					157.08					113.95
				163.31					93.32					121.67					88.23
				118.32					124.4					109.8					89.76
				161.02					113.56					130.7					77.88
				160.58					115.46					118.07					125.69
				128.72					132.05					76.39					136.05
				149.71					86.53					129.2					72.8
				82.58					112.71					108.85					81.59
				214.32					127.11					102.12					93.7
				195.08										157.14					129.9
				106.63										98.5					144.75
				163.91										105.5					131.54
				182.09										156.88					78.95
				116.29										127.4					134.66
				193										96.99					78.489
				115.81										110.62					84.51
				195.05										154.03					106.51
				167.15										172.21					96.62
				133.9										131.79					161.59
				116.63										146.31					80.01
				130.64										132.9					125.77
				223.83										80.37					130.2
				113.12										197.21					101.3
				131.11															76.2
																			122.01
																			70.43
																			63.05
																			122.09
																			109.67
																			136.77
																			75.14
																			151.58
																			133.77
Mean	106.891	135.125	158.552	146.883		113.886	98.7794	156.324	143.326		120.732	116.519	113.556	135.521		130.225	124.791	109.77	119.922
Standard Error	7.11573	10.896	5.75048	2.69731		20.2561	7.3907	6.22579	3.29816		29.1621	3.65047	6.3294	6.06801		6.78078	4.45332	4.38624	2.70397
Median	104.39	125.73	144.95	143.7		108.06	91.54	151.03	137.93		100.08	111.975	112.32	122.83		124.65	114.71	100.09	116.52
The linear length of colony in TaWRKY62-silenced leaves(um)
	LT BSMV:00				HT BSMV:00				LT BSMV:TaWRKY62-as				HT BSMV:TaWRKY62-as
	0h	12h	24h		0h	12h	24h		0h	12h	24h		0h	12h	24h
	231.3	182.62	173.79		194.15	243.69	468.58		233.55	273.37	302.91		227.39	288.74	306.65
	218.02	221.1	374.04		181.46	238.64	321.01		185.89	302.96	306.4		199.63	285.92	306.5
	206.45	256.1	513		200.28	286.96	408.65		222.03	304.78	408.25		205.05	306.36	360.88
	152.16	210.6	398.44		229.35	239.34	286.76		222.61	304.32	299.11		243.05	284.85	331.79
	234.81	263.38	367.56		255.36	204.85	233.51		156.79	297.36	368.84		223.73	264.34	289.16
	196.45	271.77	304.26		208.8	227.31	345.69		193.97	221.18	360.81		192.77	241.6	235.21
	199.28	232.03	218.98		230.89	281.7	241.72		203.63	302.52	395.5		251	195.8	289.79
	243.69	290.8	307.42		168.44	218.15	280.73		228.29	274.42	369.97		135.66	217.33	321.9
	216.3	244.4	317.92		247.32	242.96	224.81		188.58	243.98	275.51		192.99	205.76	237.83
	266.47	210.09	256.74		232.75	241.65	334.68		290.05	300.45	352.07		233.41	210.76	304.81
	257.72	253.38	443.45		238.11	199.97	216.39		192.29	265.02	349.8		221.9	214.2	283.74
	219.25	253.97	414.56		205.02	225.3	243.93		242.03	277.04	297.25		207.28	315.78	289.68
	232.75	227	266.49		215.86	247.52	236.83		228.1	322.31	373.83		240.61	198.97	296.53
	230.32	259.287	536.19		207.38	264.38	215.94		258.79	307.83	288.44		191.74	214.2	291.12
	235.87	258.41	245.5		206.74	246.13	283.7		243.24	286.3	315.37		247.94	217.49	307.96
	172.49	245.43	284.14		203	247.3	307.35		262.89	296.16	300.65		250	285.43	303.73
	192.24	232.94	305.993		274.13	210.19	290.19		219.65	293.23	302.82		226.32	303.44	280.09
	173.2	245.32	281.48		218.24	245.68	269.31		244.67	302.38	372.43		251.78	309.97	289.36
	238.4	207.45	291.57		196.64	252.35	304.48		194.55	123.4	304.84		237.53	288.64	309.41
	202.16	241.1	372.34		228.78	265.6	435.71		208.47	333.99	294.56		255.45	286.22	332.24
	225.289	198.54	347.11		235.05	240.84	275.43		219.18	281.46	360.82		220.85	296.57	293.1
	216.98	219.96	375.75		221.81	217.77	249.22		261.37	314.26	363.72		185.19	316.86	297.61
	238.31	246.63	272.09		234.25	213.98	228.6		311.45	280.95	322.48		214.06	310.29	334.7
	203.19	246.68	324.09		229.27	241.06	285.8		300.68	300.78	386.17		255.65	257.94	314.44
	204.88	205.28	322.54		244.08	184.82	321.48		267.99	299.19	305.46		217.62	253.56	320.06
	178.59	196.64	318.97		227.41	267.7	300.31		275.83	293.74	303.41		260.28	274.85	278.1
	258.64	222.91	250.62		230.8	255.66	256.26		265.04	322.74	310.47		196.95	278.03	312.24
	220.18	210.32	454.41		201.9	262.83	227.6		257.86	222.5	298.79		179.03	289.8	299.88
	234.06	226.52	235.63		251.31	237.25	301.35		221.16	330.39	379.84		210.6	277.91	299.59
	211.46	250.67	408.44		222.58	230.55	317.5		286.06	304	307.89		241.46	244.16	300.78
Mean	217.03	234.378	332.784		221.372	239.404	290.451		236.223	286.1	332.614		220.564	264.526	300.629
Standard Error	4.88626	4.56431	15.5181		4.14804	4.28475	11.378		6.84732	7.45115	6.90807		5.20198	7.09897	4.58058
Median	218.635	237.02	318.445		224.995	241.355	284.75		230.92	298.275	312.92		222.815	277.97	300.33
The linear length of uredinia in TaWRKY62-silenced leaves(um)
	LT BSMV:00					HT BSMV:00					LT BSMV:TaWRKY62-as					HT BSMV:TaWRKY62-as
	24h	48h	72h	120h		24h	48h	72h	120h		24h	48h	72h	120h		24h	48h	72h	120h
	56.19	160.96	298.75	163.52		175.57	92.52	207.77	168.26		233.88	113.99	129.04	148.31		102.9	139.86	179.55	185.06
	129.81	112.98	136.91	106.85		136.96	49.39	154.98	237.16		83.57	180.9	106.57	216.16		70.35	122.34	207.03	163.07
	93.1	125.73	192.16	199.15		191.25	59.21	282.9	144.11		79.62	147.77	138.62	148.9		102.45	134.98	213.63	177.6
	71.08	34.5	196.16	244.9		89.47	99.12	61.75	205.52		106.82	182.64	135.3	148.27		139.28	146.55	207.03	154.57
	50.73	42.44	172.77	136.06		80.47	73.62	216.7	138.92		56.85	109.56	137.38	169.72		93.81	112	390.93	179
	100.24	57.88	185.21	123.91		210.7	75.52	112.63	63.08		82.72	74.5	95.29	194.88		169.69	116.47	189.49	219.49
	34.9	88.77	232.97	149.78		46.17	75.61	91.88	78.49		106.69	133.37	87.49	121.76		208.92	88.18	184.84	131.2
	81.95	56.38	145.12	101.82		126.65	35.7	51.96	94.11		80.02	128.21	135.39	114.32		116.42	100.92	255.15	188.29
	182.5	124.56	57.02	88.9		34.06	75.19	115.2	123.99		119.11	183.88	130.36	230.43		159.82	122.74	205.6	173.6
	107.95	63.68	147.4	153.15		47.56	93.01	191.18	146.63		114.94	164.18	144.77	292.37		154.18	72.53	198.67	109.85
	33.21	61.97	159.28	125.96			106.36	135.81	112.06			92	133.63	196.97		99.06	169.85	234.69	198.17
	154.37	128.15	248.9	167.42			123.01	140.25	122.27			158.04	191.88	178.68		134.09	122.09	121.48	144.67
	126.6	91.53	135.93	124.36			144.31	95.6	107.18			136.68	112.07	198.1		161.4	130.22	137.99	106.35
	147.47	68.06	267.14	106.84			71.28	300.05	115.88			182.42	197.28	137.4		73.32	138.76	241.33	141.34
	92.12	120.87	197.9	167.25			66.96	163.05	128.36			167.56	151.12	148.75		147.58	101.01	177.79	141.82
	62.84	177.88	147.12	158.45			86.9	133.5	146.27			102.43	142.04	160.87			111.66	176.97	164.19
	155.25	99.35	118.54	152.97			64.17	120.12	131.29			103.86	207.36	206.26			130.93	370.25	185.82
	116	180.36	129.64	123.54			137.95	169.13	182.76			122.51	212.49	153.67			150.53	137.39	119.77
	38.24	103.85	89.59	116.51			51.6	211.56	113.47			149.35	118.24	210.57			141.75	210.6	181.23
	34.39	225.77	118.16	123.31			98.45	169.06	142.12			139.47	139.32	148.15			130.42	141.88	199.15
	130.52	187.78	136.21	106.57			96.25	197.04	127.42			156.56	173.38	133.1			135.46	137.31	172.82
	65.65	120.72	53.51	228.35			79.28	125.65	117.48			178.15	190.15	127.2			122.83	253.15	172.8
	71.7	142.72	205.78	220.78			128	174.33	85.07			274.53	146.54	146.8			212.47	248.04	98.17
	121.56	170.76	167.04	94.39			117.13	181.44	131.91			187.8	149.64	160.23			204.21	202.6	99.15
	186.69	132.01	130.44	86.67			144.11	201.22	125.78			208.98	156.93	138.76			162.44	141.54	100.3
	125.84	194.03	250.46	186.39			86.74	109.39	172.69			178.64	189.39	228.2			80.2	175.25	139.66
	123.54	176.91	230.4	123.75			131.05	149.16	128.11			172.91	184.9	267.24			95.93	226.08	175.84
	133.16	251.1	187.23	116.72			182.75	172.2	119.44			158.49	148.55	198.88			127.3	232.52	119.77
	177.58	235.52	112.85	117.88			58.99	51.32	116.72			279.64	256.16	195.83			139.85	221.76	243.73
	85.73	68.41	144.78	154.41			132.68	51.92	174.92			82.76	171.94	183.23			123.72	113.76	314.36
	130.13	215.43	267.48	100.27			259.95	139.77	137.03			166.2	196.64	163.58			168.26	222.98	170.27
	77.47	246.29	110.74	176.24			71.74	166.14	103.7			131.8	173.38	165.16			150.82	242.87	151.56
	98.2	191.76	192.23	112.65			90.56	156.41	150.42			185.03	143.43	166.56			152.13	223.82	122.41
	130.68		212.36	131.23			99.39	105.72	223.35			136.33	178.43	165.26			171.93	180.98	244.26
	107.12		154.87	182.25				199.65	168.39			177.06	190.27	168.87			72.53	201.34	168.55
	101.66		253.04	193.44				148.99	183.99			150.72	165.93	75.73			167.79	205.99	119.19
	57.89		182.95	175.15				196.93	112.04			181.47	114.02	128.94			166.68	178.06	184.55
	134.76		243.36	151.88				116.03	132.44			117.71	147.02	176.39			117.75	107.56	133.44
	241.57		215.34	180.51				219.91	145.24			103.62	167.95	127.87			121.85	106.71	158
	88.32		163.53	151.91				153.22	144.5			83.86	152.67	177.06			83.17	88.4	168.23
	153.46		159.98	236.68				119.82	133.66			149.69	171.29	200.56			137.82	110.39	148.82
	77.26		127.89	169.72				269.75	109.21			196.16	101.23	200.34			122.21	117.41	93.61
			82.3	122.97				78.19	98.41			195.47	125.06	195.98			150.08	150.45	169.69
			61.18	130.28				131.18	153.51			114.88	112.99	133.31			133.63	174.8	184.5
			35.91	177.38				101.47	174.09			122.92	143.95	221.35			99.12	129.87	155.79
			150.72	165.48				300.46	167.66			96.16	104.79	89.02			130.3	158.77	188.36
			98.82	247.56				238.42	242.13			179.08	89.76	96.64			138.43	195.19	173.38
			142.31	241.03				226.79	139.66			151.29	165.93	193.68			111.07	210	243.49
			364.83	195.05				284.54	201.76			185.32	170.07	207.3			148.43	162.82	258.14
			103.7	184.37				129.23	115.12			108.35	130.34	208.54			97.66	174.12	256.17
			104.44	140.68				199.5	171.73			53.06	132.16	213.51			113.98	120.51	194.04
			136.49	136.67				96.71	140.77			115.08	207.62	228.65			111.08	168.91	234.27
			87.27	173.23				125.25	148.62			99.6	197.05	316.76				230.33	94.66
			157.67	177.28				124.49	188.01			174.28	161.34	242.16				200.49	138.88
			110.2	121.89				125.49	200.2			191.17	167.04	142.45				248.56	140.74
			115.78	106.02				152.32	184.99			124.57	209.98	142.32				142.51	188.36
			124.25	165.13				137.23	166.78			130.39	108.71	172.5				227.42	173.38
			217.84	136.69				149.74	228.24			241.76	164.87	148.62				177.35	143.19
			249.36	117.09				77.11	158.33			75.54	144.61	83.86				216.33	258.14
			114.49	129.25				95.86	97.29			68.91	188.58	130.56				182.45	256.17
			360.8	147.53				44.76	120.25			168.79	238.6	116.11				154.88	194.04
			168.9	191.57				161.44	233.47			181.12	173.61	230.99				225.37	234.27
			106.53	97.87				159.44	223.44			143.12	141.46	140.05				183.67	133.88
			141.02	170.19				94.29	173.27			151.26	236.31	268.49				187.3	140.74
			111.89	168.58				255.02	150.89			112.78	182.56	145.7				228.7	94.66
			233.48	124.73				308.22	176.85				117.01	158.2				134.6	178.84
			194.6	200.84				138.8	124.96				181.71	103.24				220.58	174.96
			117.35	152.94				62.37	205.59				151.11	176.86				130.06	137.01
			106.6	127.49				128.94	151.73				206.92	133.1				224.97	214.01
			162.69	149.17				82.46	138.83				193.38	198.51				157.19	186.5
			99.3	97.85				123.54	160.18				161.17	121.45				159.14	160.63
			115.34	103.25				116.48	224.8				191.58	162.97				162.59	141.82
			211.17	132.62				91.95	139.47				164.69	95.48				141.79	169
			162.19	98.41				154.87	141.25				259.44	149.05				118.24	149.89
			211.42	152.32				197.88	171.49				144.84	132.49				188.06	175.44
			116.57	133.53				112.81	159.11				190.09	127.53				114.05	281.07
			142.05	159.6				156.39	164.89				213.32	190.43				219.82	226.34
			334.35	139.32				164.42	140.28				199.75	175.77				110.51	167.06
			212.77	245.19				149.58	147.27				184.07	119.06				233.34	115
			96.3	210.68				63.27	196.54				197.86	167.92				206.62	120.64
			113.52	131.46				248.35	194.42				171.08	98.01				113.5	157.98
			190.01	150.28				145.05	151.45				177.43	126.44				216.33	149.56
			234.49	173.3				56.99	92.99				238.82	179.21				122.17	169.87
			150.24	166.57				46.57	143.97				244.5	138.58				184.85	105.88
			128.06	100.27				172.48	118.26				124.65	133.42				175.13	136.58
			132.33	150.31				222.01	158.89				150.09	159.2				170	170.01
			212.77	141.82				112.8	129.78				144.67	166.45				221.08	241.59
			172.72	140.74				226.71	200.98				142.13	151.34				170.33	111.74
			208.43	159.46				153.86	176.29				279.29	142.19				168.75	184.98
			88.2	119.15				217.23	252.08				101.89	125.94				150.92	153.82
			73.38	94.18				178.52	133.15				197.58	197.91				158.53	183.62
			230.21	106.51				56.99	120.61				245	96.58				195.96	155.89
			97.39	146.5				148.46	88.11				170.93	157.49				129.65	157.36
			133.29	171.99				222.98	87.1				110.72					178.21	161.08
			105.08	129.65				235.72	91.94				143.17					167.34	196.08
			126.72	107.57				235.32	81.29				155.64					159.73	131.16
			253.86	134.04				238.86	135.67				126.42						196.51
			176.61	175.41				212.49	251.5				266.89						131.13
			196.51	109.55				238.72	195.48				154.87						168.55
			179.67	166.53				226.17	245.92				110.49						129.31
			68.45	86.89				122.73	124.13				144.66						186.62
			120.58	152.53				154.07	100.42				153.14						206.29
			107.23	110.32					167.21				133.98						166.17
			190.7	151					101.63				143.83						186.93
			49.7	143.7					167.18				127.11
			141.05	161.89					133.06				128.92
			203.77	165.21					173.18
			353.94	151.21					172.07
			90.95	127.5					160.49
			101.19	105.59					183.21
			145.87	93.59					107.56
			176.35	121.43					136.37
			220.67	167.63					223.44
			117.55	130.28					104
			153.3	118.21					200.4
			165.8	83.53					146.42
			122.98	139.04					61.95
			119.32	123.37					90.79
			101.19	130.4					249.67
			90.8	104					82.96
			85.8	110.17					106.51
			87.12	176.2					84.48
			123.42	159.48					105.14
			112.84	165.38					113.23
			140.27	168.38					81.97
			241.16	161.11					143.26
				152.5					113.39
				153.91					172.07
				163.64					68.59
				187.72					91.47
				106.91					124
				126.24					122.19
				127.52					162.7
				150.24					165.77
				228.24					140.01
				111.65					148.5
				117.37					216.71
				102.95					102.38
				137.33					131.03
				114.07					109.89
				119.52					171.05
				194.38					107.26
				152.71					211.28
				159.43					67.01
				206.13					62.69
				127.44					213.72
				147.71					119.75
				203.55					131.64
				146.98					153.9
				65.95					199.72
				216.38					122.03
				161.92					232.04
				132.97					88.35
				132.77					89.57
				132.79					142.24
				150.13					125.8
				110.16					120.9
				134.28					177.75
				101.8					186.1
				198.24					123.74
				189.15					225.08
				137.52					107.3
				169.12					72.85
				98.26					113.57
				119.97					148.26
				148.41					107.27
				100.93					107.4
				265.5					85.33
				163.31					93.32
				118.32					124.4
				161.02					113.56
				160.58					115.46
				128.72					132.05
				149.71					86.53
				82.58					112.71
				214.32					127.11
				195.08
				106.63
				163.91
				182.09
				116.29
				193
				115.81
				195.05
				167.15
				133.9
				116.63
				130.64
				223.83
				113.12
				131.11
Mean	106.891	135.125	158.552	146.883		113.886	98.7794	156.324	143.326		106.422	147.944	162.809	165.309		128.885	129.902	183.08	168.746
Standard Error	7.03051	10.7297	5.72761	2.69024		19.2166	7.28121	6.16475	3.28878		14.6411	5.56114	3.93311	4.66385		9.74619	4.04098	5.08668	4.23761
Median	104.39	125.73	144.95	143.7		108.06	91.54	151.03	137.93		95.13	149.69	155.255	160.23		134.09	130.26	178.88	168.55
The number of necrotic cell in TaWRKY62-silenced leaves
	LT BSMV:00							HT BSMV:00							LT BSMV:TaWRKY62-as							HT BSMV:TaWRKY62-as
	0h	12h	24h	48h	72h	120h		0h	12h	24h	48h	72h	120h		0h	12h	24h	48h	72h	120h		0h	12h	24h	48h	72h	120h
	5	30	0	14	8	6		0	0	0	20	12	32		8	0	0	8	24	0		0	7	12	0	11	21
	4	15	5	14	0	19		4	4	6	18	17	39		0	0	0	7	14	0		3	0	0	34	12	25
	11	13	6	11	11	16		6	3	40	12	10	33		3	13	15	5	10	30		3	0	5	14	36	10
	9	0	0	6	23	7		0	3	17	25	32	18		6	0	0	8	0	6		10	0	0	12	28	7
	7	9	0	7	6	34		3	0	27	33	20	3		0	6	10	5	14	8		0	3	0	0	12	8
	0	7	3	5	15	9		0	7	10	21	34	29		6	9	13	0	9	14		7	24	12	0	0	19
	11	12	11	0	10	8		4	40	8	25	28	23.5		0	6	9	0	13	6		0	36	9	16	8	17
	0	0	4	22	0	3		6	8	43	36	17	23.5		0	0	20	0	0	12		0	6	21	7	21	13
	0	0	5	9	12	5		0	0	15	21	30	18		0	17	0	11	0	12		0	0	3	0	0	13
	0	0	4	14	12	16		3	0	32	71	29	35		0	6	0	0	10	0		1	9	0	6	13	11
	13	8	2	2	29	4		20	0	36	19	34	21		0	0	0	0	14	5		5	10	0	5	11	7
	0	3	14	21	0	6		4	4	23	6	21	22		5	0	0	0	0	3		6	12	10	6	40	15
	12	7	12	33	0	0		0	0	13	19	20	34		0	0	0	15	26	9		0	0	0	25	6	11
	0	0	5	24	3	4		10	5	7	8	8	13		7	7	10	16	0	5		3	0	30	30	0	20
	0	2	0	5	12	8		0	0	5	0	41	17.5		0	10	0	0	5	0		1	0	21	16	31	7
	0	10	8	4	4	7		0	0	13	28	69	17.5		8	0	0	0	7	12		0	4	12	0	0	6
	6	8	0	26	0	9		0	0	0	11	32	24		0	4	13	6	20	14		0	3	5	8	27	28
	0	10	0	7	7	32		0	30	4	0	19	25		0	0	10	11	15	20		8	0	12	20	20	14
	6	3	8	36	5	20		0	0	16	2	41	12		12	5	5	15	10	10		0	6	4	16	24	17
	0	5	3	27	5	28		0	0	0	16	37	26		0	0	5	9	0	8		7	0	0	0	14	12
	0	4	9	8	0	10		9	4	14	41	20	8		0	0	5	10	8	9		0	0	6	18	16	17
	0	15	13	18	4	14		3	14	0	19	15	19		0	16	0	6	10	15		6	0	0	0	34	11
	0	11	0	3	5	7		0	16	10	23	26	12		6	13	0	6	0	8		0	0	7	0	11	15
	2	3	6	0	0	19		0	4	0	15	47	23		3	6	5	8	6	0		12	9	9	6	10	12
	14	8	0	0	0	18		9	0	10	37	11	77		0	0	0	20	5	20		3	0	0	12	15	21
	0	0	0	5	0	5		0	2	11	31	23	55		0	8	4	4	14	8		3	11	2	9	0	22
	0	5	8	3	14	0		0	17	7	9	28	30		20	0	16	0	8	6		0	6	8	0	12	30
	0	8	21	8	0	2		10	11	4	10	6	40		6	0	9	0	6	26		11	11	18	13	20	17
	0	0	4	12	22	7		2	4	10	20	15	29		0	0	8	0	10	9		0	0	0	10	23	9
	3	6	21	13	33	6		0	0	4	24	19	44		8	0	0	10	3	9		0	20	5	0	8	16
				6
Mean	3.43333	6.73333	5.73333	11.9	8	10.9667		3.1	5.86667	12.8333	20.6667	25.3667	26.7667		3.26667	4.2	5.23333	6	8.7	9.46667		2.96667	5.9	7.03333	9.43333	15.4333	15.0333
Standard Error	0.8666	1.17045	1.08058	1.80825	1.64771	1.62557		0.847376	1.71855	2.19251	2.60032	2.42756	2.66531		0.865605	0.978387	1.09301	1.05264	1.29024	1.3491		0.683943	1.54127	1.40318	1.72319	2.04303	1.14016
Median	0	6.5	4.5	8	5	7.5		0	3	10	19.5	22	23.75		0	0	4.5	6	8.5	8.5		1	3	5	7.5	12.5	14.5
The linear length of colony in TaWRKY62-silenced leaves(um)
	LT BSMV:00				HT BSMV:00				LT BSMV:TaWRKY62-as				HT BSMV:TaWRKY62-as
	0h	12h	24h		0h	12h	24h		0h	12h	24h		0h	12h	24h
	231.3	182.62	173.79		194.15	243.69	468.58		233.55	273.37	302.91		227.39	288.74	306.65
	218.02	221.1	374.04		181.46	238.64	321.01		185.89	302.96	306.4		199.63	285.92	306.5
	206.45	256.1	513		200.28	286.96	408.65		222.03	304.78	408.25		205.05	306.36	360.88
	152.16	210.6	398.44		229.35	239.34	286.76		222.61	304.32	299.11		243.05	284.85	331.79
	234.81	263.38	367.56		255.36	204.85	233.51		156.79	297.36	368.84		223.73	264.34	289.16
	196.45	271.77	304.26		208.8	227.31	345.69		193.97	221.18	360.81		192.77	241.6	235.21
	199.28	232.03	218.98		230.89	281.7	241.72		203.63	302.52	395.5		251	195.8	289.79
	243.69	290.8	307.42		168.44	218.15	280.73		228.29	274.42	369.97		135.66	217.33	321.9
	216.3	244.4	317.92		247.32	242.96	224.81		188.58	243.98	275.51		192.99	205.76	237.83
	266.47	210.09	256.74		232.75	241.65	334.68		290.05	300.45	352.07		233.41	210.76	304.81
	257.72	253.38	443.45		238.11	199.97	216.39		192.29	265.02	349.8		221.9	214.2	283.74
	219.25	253.97	414.56		205.02	225.3	243.93		242.03	277.04	297.25		207.28	315.78	289.68
	232.75	227	266.49		215.86	247.52	236.83		228.1	322.31	373.83		240.61	198.97	296.53
	230.32	259.287	536.19		207.38	264.38	215.94		258.79	307.83	288.44		191.74	214.2	291.12
	235.87	258.41	245.5		206.74	246.13	283.7		243.24	286.3	315.37		247.94	217.49	307.96
	172.49	245.43	284.14		203	247.3	307.35		262.89	296.16	300.65		250	285.43	303.73
	192.24	232.94	305.993		274.13	210.19	290.19		219.65	293.23	302.82		226.32	303.44	280.09
	173.2	245.32	281.48		218.24	245.68	269.31		244.67	302.38	372.43		251.78	309.97	289.36
	238.4	207.45	291.57		196.64	252.35	304.48		194.55	123.4	304.84		237.53	288.64	309.41
	202.16	241.1	372.34		228.78	265.6	435.71		208.47	333.99	294.56		255.45	286.22	332.24
	225.289	198.54	347.11		235.05	240.84	275.43		219.18	281.46	360.82		220.85	296.57	293.1
	216.98	219.96	375.75		221.81	217.77	249.22		261.37	314.26	363.72		185.19	316.86	297.61
	238.31	246.63	272.09		234.25	213.98	228.6		311.45	280.95	322.48		214.06	310.29	334.7
	203.19	246.68	324.09		229.27	241.06	285.8		300.68	300.78	386.17		255.65	257.94	314.44
	204.88	205.28	322.54		244.08	184.82	321.48		267.99	299.19	305.46		217.62	253.56	320.06
	178.59	196.64	318.97		227.41	267.7	300.31		275.83	293.74	303.41		260.28	274.85	278.1
	258.64	222.91	250.62		230.8	255.66	256.26		265.04	322.74	310.47		196.95	278.03	312.24
	220.18	210.32	454.41		201.9	262.83	227.6		257.86	222.5	298.79		179.03	289.8	299.88
	234.06	226.52	235.63		251.31	237.25	301.35		221.16	330.39	379.84		210.6	277.91	299.59
	211.46	250.67	408.44		222.58	230.55	317.5		286.06	304	307.89		241.46	244.16	300.78
Mean	217.03	234.378	332.784		221.372	239.404	290.451		236.223	286.1	332.614		220.564	264.526	300.629
Standard Error	4.88626	4.56431	15.5181		4.14804	4.28475	11.378		6.84732	7.45115	6.90807		5.20198	7.09897	4.58058
Median	218.635	237.02	318.445		224.995	241.355	284.75		230.92	298.275	312.92		222.815	277.97	300.33

## Sheet: Figure 6
Percentage of DAB staining in TaWRKY49-silenced leaves									Percentage of NBT staining in TaWRKY49-silenced leaves
LT BSMV:00		0h	6h	12h	24h	48h	120h		LT BSMV:TaWRKY49-as		0h	12h	24h	48h	120h
		34.4828	36.3636	40	53.5714	55	60				43.3333	40	53.3333	58.3333	46.6667
		31.25	38.8889	43.3333	42.1053	60	55				40	40	50	44.4444	50
		35.2941	41.6667	56.6667	50	58.8235	65.2174				36.6667	33.3333	36.6667	51.8519	16.6667
		40	50	0	52.6316	60	47.8261				36.6667				68.4211
		38.4615	38.8889	0	27.2727	50	52.6316				43.3333				64.7059
		0	45.4545	0	0	0	55				46.6667				58.3333
	Mean	35.8977	41.8771	46.6667	45.1162	56.7647	55.9458								44.4444
	Standard Error	1.53899	2.05816	5.09175	4.8953	1.92417	2.45698			Mean	40.6667	37.7778	46.6667	51.5432	49.8911
	Median	35.2941	40.2778	43.3333	50	58.8235	55			Standard Error	1.7743	2.22222	5.09175	4.01235	6.50649
										Median	40	40	50	51.8519	50
LT BSMV:TaWRKY49-as		0h	6h	12h	24h	48h	120h
		16.6667	36.6667	23.3333	40.9091	54.8387	51.4286		HT BSMV:TaWRKY49-as		0h	12h	24h	48h	120h
		13.3333	20	23.3333	46.4286	53.3333	44.4444				43.3333	40	45.8333	65.2174	58.8235
		13.3333	30	20	46.6667	50	33.3333				40	53.3333	42.8571	24	37.5
					58.8235	54.5455	50				36.6667	46.6667	45.8333	33.3333	53.3333
					62.5	57.1429	58.8235				36.6667		52.9412	62.5	55
						42.8571	75				43.3333		46.6667	71.4286	60
											46.6667		46.6667	53.3333	62.5
	Mean	14.4444	28.8889	22.2222	51.0656	52.1196	52.1716						52.6316		50
	Standard Error	1.11111	4.84322	1.11111	4.0923	2.08383	5.73074			Mean	40.6667	46.6667	47.6328	51.6354	53.8796
	Median	13.3333	30	23.3333	46.6667	53.9394	50.7143			Standard Error	1.7743	3.849	1.41688	7.73702	3.16645
										Median	40	46.6667	46.6667	57.9167	55
HT BSMV:00		0h	6h	12h	24h	48h	120h
		34.4828	36.3636	40	53.5714	55	60		LT BSMV:00		0h	12h	24h	48h	120h
		31.25	38.8889	43.3333	42.1053	60	55				36.3636	47.8261	46.1538	65	56.6667
		35.2941	41.6667	56.6667	50	58.8235	65.2174				34.6154	42.3077	36.3636	40	72.7273
		40	50		52.6316	60	47.8261				22.2222	45.4545	36	35.7143	52.381
		38.4615	38.8889		27.2727	50	52.6316				40	40	38.8889	60	42.8571
			45.4545				55				43.75			51.8519	55.5556
	Mean	35.8977	41.8771	46.6667	45.1162	56.7647	55.9458				40.625
	Standard Error	1.53899	2.05816	5.09175	4.8953	1.92417	2.45698				40.9091
	Median	35.2941	40.2778	43.3333	50	58.8235	55				28.5714
										Mean	35.8821	43.8971	39.3516	50.5132	56.0375
										Standard Error	2.70546	1.72183	2.35665	5.6178	4.8284
		0h	6h	12h	24h	48h	120h			Median	38.1818	43.8811	37.6263	51.8519	55.5556
HT BSMV:TaWRKY49-as		13.3333	23.3333	43.4783	46.6667	50	57.1429
		16.6667	33.3333	54.1667	60	50	52		HT BSMV:00		0h	12h	24h	48h	120h
		16.6667	23.3333	44	66.6667	57.1429	57.1429				36.3636	39.3939	54.717	53.3333	66.6667
		10		27.7778	64.2857	50	54.5455				34.6154	40.9091	40	68	50
		13.3333			50		38.4615				22.2222	44.7368	38.8889	33.3333	57.8947
					66.6667						40		47.8261	61.1111	83.3333
											43.75		42.3077	53.8462	52.381
	Mean	14	26.6667	42.3557	59.0476	51.7857	51.8585				40.625				77.7778
	Standard Error	1.24722	3.33333	5.44655	3.55711	1.78571	3.48258				40.9091
	Median	13.3333	23.3333	43.7391	62.1429	50	54.5455				28.5714
										Mean	35.8821	41.68	44.7479	53.9248	64.6756
										Standard Error	2.56523	1.58979	2.92987	5.80568	5.58645
										Median	38.1818	40.9091	42.3077	53.8462	62.2807
The expression level of TaCAT in TaWRKY49-silenced leaves
LT BSMV:00	0h	2h	6h	12h	24h	48h	72h	120h	HT BSMV:00	0h	2h	6h	12h	24h	48h	72h	120h
	0.106333	0.152125	0.210224	0.146943	0.089209	0.123564	0.282567	0.107818		0.106333	0.221698	0.204476	0.267325	0.181747	0.168404	0.149339	0.0758872
	0.109323	0.128218	0.205423	0.141284	0.0836205	0.130912	0.277392	0.0875752		0.109323	0.228986	0.138696	0.239263	0.14492	0.135528	0.140308	0.0760627
	0.128812	0.136471	0.213652	0.16647	0.0894154	0.123279	0.309212	0.0925686		0.128812	0.203063	0.147966	0.279968	0.16532	0.157127	0.145928	0.0792928
Mean	0.114823	0.138938	0.209766	0.151566	0.087415	0.125918	0.289724	0.0959872	Mean	0.114823	0.217916	0.163712	0.262185	0.163996	0.153686	0.145192	0.0770809
Standard Error	0.0070475	0.00701095	0.00238658	0.00762912	0.00189818	0.00249806	0.00985779	0.00608838	Standard Error	0.0070475	0.00771863	0.0205564	0.0120284	0.0106514	0.00964506	0.00263309	0.0011071
Median	0.109323	0.136471	0.210224	0.146943	0.089209	0.123564	0.282567	0.0925686	Median	0.109323	0.221698	0.147966	0.267325	0.16532	0.157127	0.145928	0.0760627
LT BSMV:TaWRKY49-as	0h	2h	6h	12h	24h	48h	72h	120h	HT BSMV:TaWRKY49-as	0h	2h	6h	12h	24h	48h	72h	120h
	0.340722	0.204476	0.433269	0.447513	0.275476	0.480464	0.116091	0.478525		0.340722	0.177595	0.160058	1.00696	0.242603	0.285851	0.183858	0.109576
	0.347881	0.122995	0.140308	0.247129	0.337587	0.599805	0.142925	0.0971708		0.347881	0.0535365	0.0657591	0.66281	0.160428	0.280616	0.339936	0.13742
	0.239263	0.102002	0.178006	0.234339	0.25	0.606367	0.0529216	0.092355		0.239263	0.0387409	0.0519524	0.395934	0.210224	0.199805	0.161171	0.251739
Mean	0.309289	0.143157	0.250528	0.30966	0.287688	0.562212	0.103979	0.222684	Mean	0.309289	0.0899576	0.0925898	0.688567	0.204418	0.255424	0.228322	0.166245
Standard Error	0.0350739	0.0312523	0.0920163	0.0690251	0.0260111	0.0409179	0.0266783	0.127928	Standard Error	0.0350739	0.0440266	0.0339687	0.176856	0.0238986	0.0278503	0.0561899	0.0434961
Median	0.340722	0.122995	0.178006	0.247129	0.275476	0.599805	0.116091	0.0971708	Median	0.340722	0.0535365	0.0657591	0.66281	0.210224	0.280616	0.183858	0.13742
The expression level of TaPOD in TaWRKY49-silenced leaves
LT BSMV:00	0h	2h	6h	12h	24h	48h	72h	120h	HT BSMV:00	0h	2h	6h	12h	24h	48h	72h	120h
	0.00211763	0.00171608	0.000417289	0.000288995	0.00338284	0.0359912	0.0304591	0.0338734		0.00211763	0.0010017	0.000309737	0.00057799	0.0111725	0.023784	0.0160863	0.00388509
	0.00114535	0.00120229	0.00193069	0.002366	0.0224583	0.0174111	0.0122991	0.03824		0.00114535	0.00111146	0.000821188	0.00191736	0.02203	0.0202591	0.0135336	0.026873
	0.000958678	0.00178483	0.00244944	0.00357791	0.0119409	0.0294237	0.00917395	0.0311885		0.000958678	0.00114535	0.00138107	0.00306478	0.0155786	0.00915526	0.00495401	0.0219657
Mean	0.00140722	0.00156773	0.00159914	0.00207764	0.012594	0.0276087	0.0173107	0.0344339	Mean	0.00140722	0.00108617	0.000837331	0.00185338	0.0162603	0.0177328	0.0115246	0.0175746
Standard Error	0.00035927	0.000183796	0.000609605	0.000960314	0.00551627	0.00543985	0.0066358	0.00205481	Standard Error	0.00035927	4.3352e-05	0.000309372	0.000718587	0.00315277	0.00440781	0.00336694	0.00698981
Median	0.00114535	0.00171608	0.00193069	0.002366	0.0119409	0.0294237	0.0122991	0.0338734	Median	0.00114535	0.00111146	0.000821188	0.00191736	0.0155786	0.0202591	0.0135336	0.0219657
LT BSMV:TaWRKY49-as	0h	2h	6h	12h	24h	48h	72h	120h	HT BSMV:TaWRKY49-as	0h	2h	6h	12h	24h	48h	72h	120h
	0.00544822	0.0130482	0.00501338	0.00311475	0.0219952	0.00454974	0.00883023	0.00975258		0.00544822	0.00220246	0.00496726	0.0027494	0.00582578	0.00394252	0.00487629	0.00407213
	0.00914163	0.013139	0.00585276	0.00469932	0.0153743	0.00411945	0.00803214	0.00697625		0.00914163	0.00211763	0.00891222	0.00345603	0.00465609	0.0036028	0.00329235	0.00463462
	0.00570589	0.0127502	0.00501338	0.00339274	0.0144779	0.00459198	0.00730618	0.0049558		0.00570589	0.00168076	0.00533609	0.00292638	0.00456026	0.00273041	0.0025891	0.00287279
Mean	0.00676524	0.0129792	0.00529318	0.0037356	0.0172825	0.00442039	0.00805618	0.00722821	Mean	0.00676524	0.00200029	0.00640519	0.00304394	0.00501404	0.00342524	0.00358591	0.00385985
Standard Error	0.00119052	0.000117427	0.000279793	0.000488493	0.00237053	0.000150965	0.000440119	0.00139043	Standard Error	0.00119052	0.000161627	0.00125803	0.000212287	0.000406809	0.000360992	0.000676374	0.000519555
Median	0.00570589	0.0130482	0.00501338	0.00339274	0.0153743	0.00454974	0.00803214	0.00697625	Median	0.00570589	0.00211763	0.00533609	0.00292638	0.00465609	0.0036028	0.00329235	0.00407213
The expression level of TaCAT in TaWRKY62-silenced leaves
LT BSMV:00	0h	2h	6h	12h	24h	48h	72h	120h	HT BSMV:00	0h	2h	6h	12h	24h	48h	72h	120h
	0.106333	0.152125	0.210224	0.146943	0.089209	0.123564	0.282567	0.107818		0.106333	0.221698	0.204476	0.267325	0.181747	0.168404	0.149339	0.0758872
	0.109323	0.128218	0.205423	0.141284	0.0836205	0.130912	0.277392	0.0875752		0.109323	0.228986	0.138696	0.239263	0.14492	0.135528	0.140308	0.0760627
	0.128812	0.136471	0.213652	0.16647	0.0894154	0.123279	0.309212	0.0925686		0.128812	0.203063	0.147966	0.279968	0.16532	0.157127	0.145928	0.0792928
Mean	0.114823	0.138938	0.209766	0.151566	0.087415	0.125918	0.289724	0.0959872	Mean	0.114823	0.217916	0.163712	0.262185	0.163996	0.153686	0.145192	0.0770809
Standard Error	0.0070475	0.00701095	0.00238658	0.00762912	0.00189818	0.00249806	0.00985779	0.00608838	Standard Error	0.0070475	0.00771863	0.0205564	0.0120284	0.0106514	0.00964506	0.00263309	0.0011071
Median	0.109323	0.136471	0.210224	0.146943	0.089209	0.123564	0.282567	0.0925686	Median	0.109323	0.221698	0.147966	0.267325	0.16532	0.157127	0.145928	0.0760627
LT BSMV:TaWRKY62-as	0h	2h	6h	12h	24h	48h	72h	120h	HT BSMV:TaWRKY62-as	0h	2h	6h	12h	24h	48h	72h	120h
	0.158305	0.251388	0.235135	0.737121	0.0764636	0.138671	0.092347	0.0485064		0.158305	0.071524	0.103498	0.304278	0.0115312	0.110949	0.130341	0.271786
	0.334731	0.359642	0.943551	2.02788	0.691818	0.333231	0.189968	0.121068		0.334731	0.153902	0.164958	0.460445	0.0408983	0.517109	0.263214	1.12089
	0.348975	0.569863	1.08861	1.86101	0.366811	0.358791	0.279534	0.16924		0.348975	0.151898	0.222886	0.742868	0.0778283	0.411447	0.367758	0.192531
Mean	0.28067	0.393631	0.755765	1.542	0.378364	0.276897	0.187283	0.112938	Mean	0.28067	0.125775	0.163781	0.502531	0.0434193	0.346502	0.253771	0.528401
Standard Error	0.0613207	0.0934934	0.263661	0.405313	0.177731	0.069506	0.0540528	0.0350889	Standard Error	0.0613207	0.0271315	0.0344692	0.128347	0.0191798	0.121662	0.0686989	0.297124
Median	0.334731	0.359642	0.943551	1.86101	0.366811	0.333231	0.189968	0.121068	Median	0.334731	0.151898	0.164958	0.460445	0.0408983	0.411447	0.263214	0.271786
The expression level of TaPOD in TaWRKY62-silenced leaves
LT BSMV:00	0h	2h	6h	12h	24h	48h	72h	120h	HT BSMV:00	0h	2h	6h	12h	24h	48h	72h	120h
	0.00211763	0.00171608	0.000417289	0.000288995	0.00338284	0.0359912	0.0304591	0.0338734		0.00211763	0.0010017	0.000309737	0.00057799	0.0111725	0.023784	0.0160863	0.00388509
	0.00114535	0.00120229	0.00193069	0.002366	0.0224583	0.0174111	0.0122991	0.03824		0.00114535	0.00111146	0.000821188	0.00191736	0.02203	0.0202591	0.0135336	0.026873
	0.000958678	0.00178483	0.00244944	0.00357791	0.0119409	0.0294237	0.00917395	0.0311885		0.000958678	0.00114535	0.00138107	0.00306478	0.0155786	0.00915526	0.00495401	0.0219657
Mean	0.00140722	0.00156773	0.00159914	0.00207764	0.012594	0.0276087	0.0173107	0.0344339		0.00140722	0.00108617	0.000837331	0.00185338	0.0162603	0.0177328	0.0115246	0.0175746
Standard Error	0.00035927	0.000183796	0.000609605	0.000960314	0.00551627	0.00543985	0.0066358	0.00205481		0.00035927	4.3352e-05	0.000309372	0.000718587	0.00315277	0.00440781	0.00336694	0.00698981
Median
LT BSMV:TaWRKY62-as	0h	2h	6h	12h	24h	48h	72h	120h	HT BSMV:TaWRKY62-as	0h	2h	6h	12h	24h	48h	72h	120h
	0.00280956	0.00920685	0.00595257	0.0139973	0.171174	0.190697	0.050688	0.0238459		0.00280956	0.00200325	0.00144113	0.00130629	0.161665	0.191508	0.00390584	0.0253598
	0.0053072	0.0116712	0.00414053	0.0218904	0.180183	0.158259	0.0405409	0.0203836		0.0053072	0.00200208	0.00154611	0.00132301	0.155706	0.253448	0.00646026	0.0159197
	0.00231594	0.0157914	0.00420307	0.00687963	0.144743	0.220812	0.039346	0.0204942		0.00231594	0.00135777	0.00178407	0.0024304	0.192874	0.18752	0.0101504	0.0273439
Mean	0.00347756	0.0122231	0.00476539	0.0142558	0.165367	0.189923	0.043525	0.0215746	Mean	0.00347756	0.0017877	0.00159044	0.00168657	0.170082	0.210825	0.00683882	0.0228745
Standard Error	0.000925846	0.00192073	0.000593866	0.00433518	0.0106347	0.0180617	0.00359807	0.0011361	Standard Error	0.000925846	0.000214965	0.000101448	0.000371949	0.0115252	0.0213425	0.00181255	0.00352425
Median	0.00280956	0.0116712	0.00420307	0.0139973	0.171174	0.190697	0.0405409	0.0204942	Median	0.00280956	0.00200208	0.00154611	0.00132301	0.161665	0.191508	0.00646026	0.0253598

## Sheet: Figure 7
The expression level of TaPR1.1 in TaWRKY49-silenced leaves
LT BSMV:00		0h	2h	6h	12h	24h	48h	72h	120h		HT BSMV:00	0h	2h	6h	12h	24h	48h	72h	120h
		0.0853775	0.231647	0.147283	1.69741	0.391387	0.107569	1.25122	0.0828512			0.0853775	0.177186	0.136787	0.265478	2.31873	0.110083	0.163044	0.034674
		0.08266	0.340722	0.143587	1.52274	0.283876	0.080029	0.972655	0.0334156			0.08266	0.23272	0.135528	0.269807	1.39797	0.083235	0.066677	0.016941
		0.101063	0.281265	0.151424	1.63959	0.312805	0.089209	1.52274	0.0463914			0.101063	0.336808	0.179659	0.336031	1.59107	0.165702	0.0921418	0.021148
	Mean	0.0897003	0.284545	0.147432	1.61991	0.329356	0.092269	1.24887	0.0542194		Mean	0.0897003	0.248905	0.150658	0.290439	1.76926	0.119674	0.107288	0.0242544
	Standard Error	0.00573547	0.0315299	0.0022635	0.0513741	0.03212	0.00809598	0.158799	0.0147978		Standard Error	0.00573547	0.0467843	0.014505	0.0228303	0.280334	0.0242844	0.0288311	0.00534951
	Median	0.0853775	0.281265	0.147283	1.63959	0.312805	0.089209	1.25122	0.0463914		Median	0.0853775	0.23272	0.136787	0.269807	1.59107	0.110083	0.0921418	0.021148
LT BSMV:TaWRKY49-as		0h	2h	6h	12h	24h	48h	72h	120h		HT BSMV:TaWRKY49-as	0h	2h	6h	12h	24h	48h	72h	120h
		1.75727	0.296616	0.177186	0.276752	0.0240692	0.186856	0.124137	0.0159165			1.75727	0.082089	0.347881	0.233258	1.55114	0.983957	0.091717	0.00770494
		2.4005	0.359318	0.107073	0.244855	0.0200072	0.251739	0.0919292	0.0217929			2.4005	0.0721262	0.308498	0.184284	3.5801	0.819794	0.0594025	0.00569272
		1.8025	0.392292	0.131518	0.219658	0.0163262	0.157127	0.0778406	0.0171379			1.8025	0.0964996	0.493116	0.238159	1.55473	0.766664	0.122428	0.00637511
	Mean	1.98676	0.349409	0.138592	0.247089	0.0201342	0.198574	0.0979688	0.0182824		Mean	1.98676	0.0835716	0.383165	0.218567	2.22866	0.856805	0.0911823	0.00659092
	Standard Error	0.207283	0.0280603	0.0205465	0.0165194	0.00223612	0.0279335	0.0137014	0.00179029		Standard Error	0.207283	0.00707494	0.0561388	0.0172	0.675721	0.0653997	0.0181957	0.000590817
	Median	1.8025	0.359318	0.131518	0.244855	0.0200072	0.186856	0.0919292	0.0171379		Median	1.8025	0.082089	0.347881	0.233258	1.55473	0.819794	0.091717	0.00637511
The expression level of TaPIE1 in TaWRKY49-silenced leaves
LT BSMV:00		0h	2h	6h	12h	24h	48h	72h	120h		HT BSMV:00	0h	2h	6h	12h	24h	48h	72h	120h
		0.00265342	0.00114426	0.0458276	0.100253	0.000433499	0.00265733	0.00163471	0.00270999			0.00265342	0.0134219	0.0149203	0.0178927	0.0123684	0.00120416	0.0529919	0.00303356
		0.0019633	0.000653927	0.0323723	0.0863413	0.000517274	0.00323684	0.000862701	0.000413058			0.0019633	0.0077292	0.00937553	0.0109584	0.0160597	0.000702445	0.025131	0.00385869
		0.00328171	0.00138032	0.0371194	0.0584832	0.00342651	0.0054525	0.0122255	0.0057134			0.00328171	0.0123104	0.0135387	0.0166011	0.016198	0.00589565	0.0488775	0.0125316
	Mean	0.00263281	0.0010595	0.0384398	0.0816923	0.0014591	0.00378222	0.00490763	0.00294548		Mean	0.00263281	0.0111538	0.0126115	0.0151507	0.0148754	0.00260075	0.0423335	0.00647462
	Standard Error	0.000380734	0.00021393	0.00393993	0.0122798	0.000984006	0.00085173	0.0036657	0.0015346		Standard Error	0.000380734	0.00174212	0.00166641	0.00212907	0.00125412	0.0016538	0.00868285	0.00303784
	Median	0.00265342	0.00114426	0.0371194	0.0863413	0.000517274	0.00323684	0.00163471	0.00270999		Median	0.00265342	0.0123104	0.0135387	0.0166011	0.0160597	0.00120416	0.0488775	0.00385869
LT BSMV:TaWRKY49-as		0h	2h	6h	12h	24h	48h	72h	120h		HT BSMV:TaWRKY49-as	0h	2h	6h	12h	24h	48h	72h	120h
		0.00681691	0.00322074	0.0265833	0.00718897	0.00223321	0.0139203	0.00314367	0.000936781			0.00681691	0.00303472	0.0168629	0.00752896	0.017297	0.00232804	0.00321715	0.00079505
		0.00827706	0.00469783	0.0270793	0.00728932	0.00197582	0.00749425	0.00234424	0.000785918			0.00827706	0.00705215	0.0199611	0.00977514	0.0189718	0.00145981	0.00211763	0.00113481
		0.0105253	0.00355445	0.0313223	0.00942037	0.00227487	0.00907848	0.00285954	0.00068735			0.0105253	0.00443031	0.0165159	0.00696015	0.0213938	0.00187356	0.002366	0.00123609
	Mean	0.00853974	0.00382434	0.0283283	0.00796622	0.0021613	0.0101643	0.00278248	0.00080335		Mean	0.00853974	0.00483906	0.01778	0.00808808	0.0192209	0.00188714	0.00256693	0.00105532
	Standard Error	0.00107854	0.000447242	0.00150382	0.000727654	9.35166e-05	0.00193286	0.000233972	7.25301e-05		Standard Error	0.00107854	0.0011776	0.00109514	0.000859363	0.00118917	0.000250728	0.000332924	0.000133377
	Median	0.00827706	0.00355445	0.0270793	0.00728932	0.00223321	0.00907848	0.00285954	0.000785918		Median	0.00827706	0.00443031	0.0168629	0.00752896	0.0189718	0.00187356	0.002366	0.00113481
The expression level of TaAOS in TaWRKY49-silenced leaves
LT BSMV:00		0h	2h	6h	12h	24h	48h	72h	120h		HT BSMV:00	0h	2h	6h	12h	24h	48h	72h	120h
		0.0104273	0.00537321	0.00670754	0.0208087	0.00441511	0.0020034	0.00825795	0.00311475			0.0104273	0.00521422	0.00261314	0.00546082	0.00821988	0.00931217	0.00296038	0.00758133
		0.0127096	0.004044	0.00520218	0.0185814	0.00315094	0.00137153	0.00673861	0.00331525			0.0127096	0.00793988	0.00215216	0.00493295	0.00766942	0.00737402	0.00299478	0.00805072
		0.00731793	0.00443556	0.00475392	0.0141146	0.00231731	0.00128561	0.00744248	0.00239349			0.00731793	0.00438462	0.0016653	0.00647906	0.00694408	0.00543564	0.00513056	0.00797666
	Mean	0.0101516	0.00461759	0.00555455	0.0178349	0.00329446	0.00155351	0.00747968	0.00294117		Mean	0.0101516	0.00584624	0.00214353	0.00562428	0.00761113	0.00737394	0.00369524	0.00786957
	Standard Error	0.00156254	0.000394355	0.000590841	0.00196814	0.000609821	0.000226307	0.000438991	0.000279886		Standard Error	0.00156254	0.00107387	0.000273651	0.000453744	0.000369443	0.00111906	0.000717729	0.000145697
	Median	0.0104273	0.00443556	0.00520218	0.0185814	0.00315094	0.00137153	0.00744248	0.00311475		Median	0.0104273	0.00521422	0.00215216	0.00546082	0.00766942	0.00737402	0.00299478	0.00797666
LT BSMV:TaWRKY49-as		0h	2h	6h	12h	24h	48h	72h	120h		HT BSMV:TaWRKY49-as	0h	2h	6h	12h	24h	48h	72h	120h
		0.00946401	0.00634572	0.0186674	0.0107962	0.00939863	0.0118964	0.0121744	0.00772277			0.00946401	0.0125747	0.00583925	0.00447675	0.00792156	0.00488757	0.00850976	0.00224874
		0.0164778	0.00998054	0.0196863	0.0144779	0.0114646	0.00858877	0.003545	0.00628735			0.0164778	0.0194152	0.00614374	0.0067542	0.0101667	0.00379943	0.00843147	0.0024779
		0.0115711	0.00649405	0.0125167	0.00868856	0.0116785	0.00649405	0.013697	0.00526263			0.0115711	0.0127502	0.00489888	0.00363625	0.00797666	0.00246648	0.00434428	0.00211763
	Mean	0.0125043	0.00760677	0.0169568	0.0113209	0.0108473	0.00899306	0.00980547	0.00642425		Mean	0.0125043	0.0149134	0.00562729	0.00495573	0.00868832	0.00371783	0.00709517	0.00228142
	Standard Error	0.00207778	0.00118766	0.00223944	0.00169172	0.000726939	0.00157257	0.00316094	0.000713471		Standard Error	0.00207778	0.0022515	0.000374664	0.000931391	0.00073938	0.0007001	0.00137563	0.000105277
	Median	0.0115711	0.00649405	0.0186674	0.0107962	0.0114646	0.00858877	0.0121744	0.00628735		Median	0.0115711	0.0127502	0.00583925	0.00447675	0.00797666	0.00379943	0.00843147	0.00224874
The expression level of TaPR1.1 in TaWRKY62-silenced leaves
LT BSMV:00		0h	2h	6h	12h	24h	48h	72h	120h		HT BSMV:00	0h	2h	6h	12h	24h	48h	72h	120h
		0.0853775	0.231647	0.147283	1.69741	0.391387	0.107569	1.25122	0.0828512			0.0853775	0.177186	0.136787	0.265478	2.31873	0.110083	0.163044	0.034674
		0.08266	0.340722	0.143587	1.52274	0.283876	0.080029	0.972655	0.0334156			0.08266	0.23272	0.135528	0.269807	1.39797	0.083235	0.066677	0.016941
		0.101063	0.281265	0.151424	1.63959	0.312805	0.089209	1.52274	0.0463914			0.101063	0.336808	0.179659	0.336031	1.59107	0.165702	0.0921418	0.021148
	Mean	0.0897003	0.284545	0.147432	1.61991	0.329356	0.092269	1.24887	0.0542194		Mean	0.0897003	0.248905	0.150658	0.290439	1.76926	0.119674	0.107288	0.0242544
	Standard Error	0.00573547	0.0315299	0.0022635	0.0513741	0.03212	0.00809598	0.158799	0.0147978		Standard Error	0.00573547	0.0467843	0.014505	0.0228303	0.280334	0.0242844	0.0288311	0.00534951
	Median	0.0853775	0.281265	0.147283	1.63959	0.312805	0.089209	1.25122	0.0463914		Median	0.0853775	0.23272	0.136787	0.269807	1.59107	0.110083	0.0921418	0.021148
											HT BSMV:TaWRKY62-as
LT BSMV:TaWRKY62-as		0h	2h	6h	12h	24h	48h	72h	120h			0h	2h	6h	12h	24h	48h	72h	120h
		0.339105	0.461173	0.299275	1.01575	0.0387409	0.178235	0.0700411	0.0534445			0.339105	0.388683	0.612734	1.37554	0.742262	1.00231	0.172739	0.0427875
		0.524885	0.673142	0.672854	0.744543	0.0804547	0.279017	0.0699837	0.0771558			0.524885	0.300798	0.277304	0.79888	0.421818	2.46774	0.0963716	0.168224
		0.321093	0.475785	0.37318	0.896075	0.0554156	0.290927	0.0672796	0.0434313			0.321093	0.405001	0.359595	1.00627	0.360588	2.82462	0.120289	0.159165
	Mean	0.395028	0.5367	0.448436	0.885457	0.0582037	0.249393	0.0691015	0.0580105		Mean	0.395028	0.364828	0.416544	1.06023	0.508223	2.09822	0.1298	0.123392
	Standard Error	0.0651366	0.0683511	0.114219	0.0784712	0.0121222	0.0357449	0.000911074	0.00999954		Standard Error	0.0651366	0.0323592	0.10093	0.16864	0.118347	0.557556	0.0225525	0.0403871
	Median	0.339105	0.475785	0.37318	0.896075	0.0554156	0.279017	0.0699837	0.0534445		Median	0.339105	0.388683	0.359595	1.00627	0.421818	2.46774	0.120289	0.159165
The expression level of TaPIE1 in TaWRKY62-silenced leaves
LT BSMV:00		0h	2h	6h	12h	24h	48h	72h	120h		HT BSMV:00	0h	2h	6h	12h	24h	48h	72h	120h
		0.00265342	0.00114426	0.0458276	0.100253	0.000433499	0.00265733	0.00163471	0.00270999			0.00265342	0.0134219	0.0149203	0.0178927	0.0123684	0.00120416	0.0529919	0.00303356
		0.0019633	0.000653927	0.0323723	0.0863413	0.000517274	0.00323684	0.000862701	0.000413058			0.0019633	0.0077292	0.00937553	0.0109584	0.0160597	0.000702445	0.025131	0.00385869
		0.00328171	0.00138032	0.0371194	0.0584832	0.00342651	0.0054525	0.0122255	0.0057134			0.00328171	0.0123104	0.0135387	0.0166011	0.016198	0.00589565	0.0488775	0.0125316
	Mean	0.00263281	0.0010595	0.0384398	0.0816923	0.0014591	0.00378222	0.00490763	0.00294548		Mean	0.00263281	0.0111538	0.0126115	0.0151507	0.0148754	0.00260075	0.0423335	0.00647462
	Standard Error	0.000380734	0.00021393	0.00393993	0.0122798	0.000984006	0.00085173	0.0036657	0.0015346		Standard Error	0.000380734	0.00174212	0.00166641	0.00212907	0.00125412	0.0016538	0.00868285	0.00303784
	Median	0.00265342	0.00114426	0.0371194	0.0863413	0.000517274	0.00323684	0.00163471	0.00270999		Median	0.00265342	0.0123104	0.0135387	0.0166011	0.0160597	0.00120416	0.0488775	0.00385869
LT BSMV:TaWRKY62-as		0h	2h	6h	12h	24h	48h	72h	120h		HT BSMV:TaWRKY62-as	0h	2h	6h	12h	24h	48h	72h	120h
		0.00259008	0.00307139	0.178487	0.0466401	0.00292638	0.00594819	0.00752896	0.00393342			0.00259008	0.00361959	0.0086228	0.00918522	0.0375078	0.008749	0.00186062	0.000874048
		0.00325061	0.00262606	0.0434444	0.123018	0.00098563	0.00262524	0.00267422	0.00102039			0.00325061	0.00382137	0.00954619	0.00872727	0.00574557	0.00725571	0.00170029	0.00159746
		0.00193154	0.00173632	0.00505818	0.000502753	0.00236054	0.0054231	0.0043745	0.00156098			0.00193154	0.00623318	0.00466737	0.00197132	0.00891222	0.0049558	0.0018014	0.00150433
	Mean	0.00259074	0.00247792	0.0756632	0.0567202	0.00209085	0.00466551	0.00485923	0.0021716		Mean	0.00259074	0.00455805	0.00761212	0.00662794	0.0173885	0.00698684	0.00178744	0.00132528
	Standard Error	0.000380784	0.000392455	0.0525925	0.0357244	0.000576246	0.00103133	0.00142225	0.000894628		Standard Error	0.000380784	0.00083959	0.00149631	0.00233206	0.0101011	0.00110322	4.68059e-05	0.000227212
	Median	0.00259008	0.00262606	0.0434444	0.0466401	0.00236054	0.0054231	0.0043745	0.00156098		Median	0.00259008	0.00382137	0.0086228	0.00872727	0.00891222	0.00725571	0.0018014	0.00150433
The expression level of TaAOS in TaWRKY62-silenced leaves
LT BSMV:00		0h	2h	6h	12h	24h	48h	72h	120h		HT BSMV:00	0h	2h	6h	12h	24h	48h	72h	120h
		0.0104273	0.00537321	0.00670754	0.0208087	0.00441511	0.0020034	0.00825795	0.00311475			0.0104273	0.00521422	0.00261314	0.00546082	0.00821988	0.00931217	0.00296038	0.00758133
		0.0127096	0.004044	0.00520218	0.0185814	0.00315094	0.00137153	0.00673861	0.00331525			0.0127096	0.00793988	0.00215216	0.00493295	0.00766942	0.00737402	0.00299478	0.00805072
		0.00731793	0.00443556	0.00475392	0.0141146	0.00231731	0.00128561	0.00744248	0.00239349			0.00731793	0.00438462	0.0016653	0.00647906	0.00694408	0.00543564	0.00513056	0.00797666
	Mean	0.0101516	0.00461759	0.00555455	0.0178349	0.00329446	0.00155351	0.00747968	0.00294117		Mean	0.0101516	0.00584624	0.00214353	0.00562428	0.00761113	0.00737394	0.00369524	0.00786957
	Standard Error	0.00156254	0.000394355	0.000590841	0.00196814	0.000609821	0.000226307	0.000438991	0.000279886		Standard Error	0.00156254	0.00107387	0.000273651	0.000453744	0.000369443	0.00111906	0.000717729	0.000145697
	Median	0.0104273	0.00443556	0.00520218	0.0185814	0.00315094	0.00137153	0.00744248	0.00311475		Median	0.0104273	0.00521422	0.00215216	0.00546082	0.00766942	0.00737402	0.00299478	0.00797666
LT BSMV:TaWRKY62-as		0h	2h	6h	12h	24h	48h	72h	120h		HT BSMV:TaWRKY62-as	0h	2h	6h	12h	24h	48h	72h	120h
		0.0255403	0.0464772	0.20735	0.0921936	0.00361948	0.00503326	0.0324112	0.00704102			0.0255403	0.00193783	0.0190812	0.0212643	0.00143308	0.00632103	0.0036653	0.00267422
		0.0146921	0.03649	0.240176	0.175931	0.00435433	0.00637653	0.0234204	0.00339274			0.0146921	0.00225561	0.0108676	0.0150723	0.000708309	0.00727499	0.00327502	0.00313642
		0.0191232	0.0231486	0.162227	0.124941	0.00346403	0.00407668	0.024161	0.00554986			0.0191232	0.00194353	0.00814491	0.0112916	0.00087607	0.00332332	0.00224645	0.00405336
	Mean	0.0197852	0.0353719	0.203251	0.131022	0.00381261	0.00516216	0.0266642	0.00532787		Mean	0.0197852	0.00204565	0.0126979	0.0158761	0.00100582	0.00563978	0.00306226	0.003288
	Standard Error	0.00314905	0.00675756	0.0225951	0.0243634	0.00027455	0.00066703	0.00288145	0.001059		Standard Error	0.00314905	0.000104989	0.00328701	0.0029068	0.00021905	0.00119052	0.000423177	0.000405273
	Median	0.0191232	0.03649	0.20735	0.124941	0.00361948	0.00503326	0.024161	0.00554986		Median	0.0191232	0.00194353	0.0108676	0.0150723	0.00087607	0.00632103	0.00327502	0.00313642

## Sheet: Table 1
			The length of hyphae							Number of haustorial mother cells
		48 h				120 h					120 h
	BSMV：00	BSMV:TaWRKY49-as	BSMV:TaWRKY62-as		BSMV：00	BSMV:TaWRKY49-as	BSMV:TaWRKY62-as			BSMV：00	BSMV:TaWRKY49-as	BSMV:TaWRKY62-as
	25.68	21.01	32.83		176.17	155.81	287.11			18	14	29
	36.27	25.6	21.51		144.4	256.37	269.74			21	15	18
	18.84	31.73	19.27		241.6	155.53	297.75			29	18	15
	22.23	24.96	30.82		190.76	126.94	300			23	13	22
	25.62	21.8	23.19		249.72	105.93	215.54			19	14	19
	26.94	25.9	30.45		198.07	128.52	302.72			30	22	17
	26.07	26.15	30.94		152.56	194.42	245.12			19	21	23
	27.25	30.21	23.31		184.03	153.55	191.18			30	11	17
	18.33	17.75	24.59		130.39	157.74	285.03			13	9	24
	18.03	26.94	22.63		150.3	99.08	197.92			14	17	18
	24.96	20.84	30.76		202.78	116.26	224.46			26	13	22
	18.03	21.98	26.11		112.87	125.82	168.7			12	11	19
	27.47	28.27	18.75		145.97	112.62	321.01			14	10	23
	14.55	23.81	31.8		180.7	133.63	178.1			17	13	16
	32.54	26.01	30.39		138.84	122.11	201.38			19	17	19
	27.5	25.76	25.02		125.1	170.75	214.17			12	10	15
	21.77	16.48	27.5		156.27	146.44	142.42			24	15	11
	32.83	21.75	27.65		190.95	177.8	231.51			21	20	16
	27.94	29.5	28.01		132.49	162.48	231.15			14	21	22
	31.43	33.79	32.54		144.67	239.48	182.09			21	16	14
	26.55	21.73	23.44		138.32	272.85	267.22			18	18	27
	25.27	20.17	23.84		140.21	224.89	223.28			12	27	21
		26.56			115.41	200.16	245.81			13	17	24
		28.43			185.95	166.5	216.38			21	20	16
		26.43			179.04	231.89	240.79			22	14	27
		32.93			164.36	162.96	178.84			18	16	15
		23.97			152.65	186.4	175.93			17	18	11
		24.51			190.67	333.19	146.71			26	28	19
		17.27			121.25	201.61	205.27			13	24	24
		20.73			195.55	144.59	145.9			19	13	21
		33.79					188.56					23
		19.7					199.15					27
		23.18
		26.11
		20.99
		23.6
		33.27
		21.03
		23.66
Mean	25.2773	24.8282	26.6068		164.402	172.211	222.529			19.1667	16.5	19.8125
Standard Error	1.22087	0.727052	0.921161		6.30653	9.92137	8.66333			0.986208	0.881157	0.81991
Median	25.875	24.51	26.805		154.46	160.11	215.96			19	16	19

## Sheet: Table 2
	The expression level of TaWRKY49 under different abiotic stresses and in different wheat tissues
		0h	0.5h	2h	6h	12h	24h			0h	2h	6h	12h	24h
	ABA	1	1.02101	3.23403	1.42076	1.11214	1.2086		4℃
		1	0.80478	3.30198	0.473029	0.474123	0.795536			1	12.2383	20.6299	21.3574	6.36429
		1	0.479632	3.01746	0.517632	0.529732	1.10445			1	10.1261	26.2941	22.5752	7.51618
	Mean	1	0.768475	3.18449	0.803808	0.70533	1.0362			1	16.9906	26.0522	28.3118	5.81589
	Standard Error	0	0.128462	0.0700469	0.25209	0.166594	0.101269		Mean	1	13.1183	24.3254	24.0815	6.56545
	Median	1	0.80478	3.23403	0.517632	0.529732	1.10445		Standard Error	0	1.6574	1.50975	1.75072	0.409091
									Median	1	12.2383	26.0522	22.5752	6.36429
	ET	0h	0.5h	2h	6h	12h	24h
		1	8.07428	10.9283	17.6305	8.20593	4.72397
		1	7.78124	12.966	16.6795	10.0097	4.80099			0h	2h	6h	12h	24h
		1	6.04887	8.9383	11.8762	10.7034	4.3873		40℃	1	0.161544	0.2477	0.275476	0.261824
	Mean	1	7.30146	10.9442	15.3954	9.6397	4.63742			1	0.243726	0.208772	0.134282	0.171546
	Standard Error	0	0.516011	0.949372	1.45408	0.60774	0.103713			1	0.265478	0.537126	0.434271	0.50698
	Median	1	7.78124	10.9283	16.6795	10.0097	4.72397		Mean	1	0.223583	0.331199	0.281343	0.31345
									Standard Error	0	0.025841	0.0845685	0.0707487	0.0818235
	H2O2	0h	0.5h	2h	6h	12h	24h		Median	1	0.243726	0.2477	0.275476	0.261824
		1	0.187288	0.816014	0.66742	0.315709	0.271057
		1	0.234339	0.476319	0.273573	0.105599	0.213159
		1	0.227931	0.733736	0.454809	0.115556	0.148308
	Mean	1	0.216519	0.675357	0.465268	0.178955	0.210841
	Standard Error	0	0.0120286	0.0835389	0.0929286	0.055879	0.0289477				Root	Stem	Leaf
	Median	1	0.227931	0.733736	0.454809	0.115556	0.213159				0.90125	1.27162	1
											0.939523	1.57644	1
	MeJA	0h	0.5h	2h	6h	12h	24h				0.954842	1.15402	1
		1	0.511687	1.07923	1.13027	0.954842	0.888843			Mean	0.931872	1.33402	1
		1	0.504642	0.512871	0.365177	0.231647	0.48971			Standard Error	0.013012	0.102773	0
		1	0.585064	1.25122	1.09682	0.723635	1.55473			Median	0.939523	1.27162	1
	Mean	1	0.533798	0.947772	0.86409	0.636708	0.977762
	Standard Error	0	0.0209951	0.182117	0.203833	0.174114	0.253639
	Median	1	0.511687	1.07923	1.09682	0.723635	0.888843
	SA	0h	0.5h	2h	6h	12h	24h
		1	11.1838	0.602904	1.85318	1.82344	0.659754
		1	11.1065	0.510506	0.766664	0.802923	0.450625
		1	11.9588	0.352737	1.08172	0.73884	0.538369
	Mean	1	11.4164	0.488716	1.23385	1.12174	0.549583
	Standard Error	0	0.222198	0.0596321	0.263517	0.286869	0.0495043
	Median	1	11.1838	0.510506	1.08172	0.802923	0.538369
	The expression level of TaWRKY62 under different abiotic stresses and in different wheat tissues
		0 h	0.5 h	2 h	6 h	12 h	24 h			0 h	2 h	6 h	12 h	24 h
	MeJA	1	1.94359	0.906052	0.632578	0.410754	0.912428		40℃	1	0.817731	0.418178	0.644989	0.469201
		1	1.18415	0.660791	0.159711	0.245228	0.67941			1	1.24368	0.470858	1.03261	0.468595
		1	1.52871	0.73424	0.340824	0.463541	0.798884			1	0.732131	0.341113	0.584354	0.365012
	Mean	1	1.55215	0.767028	0.377704	0.373174	0.796907		Mean	1	0.93118	0.410049	0.753985	0.434269
	Standard Error	0	0.219546	0.0726738	0.137745	0.0657628	0.0672738		Standard Error	0	0.158191	0.0376741	0.140408	0.0346292
	Median	1	1.52871	0.73424	0.340824	0.410754	0.798884		Median	1	0.817731	0.418178	0.644989	0.468595
	SA	1	5.55184	1.16555	2.21269	0.40415	0.429322			0 h	2 h	6 h	12 h	24 h
		1	3.79661	0.600974	1.05515	0.110073	0.132787		4℃	1	0.671911	1.65846	1.27522	3.85085
		1	5.5569	0.924007	1.52779	0.447785	0.660105			1	1.17084	2.00197	1.70786	5.62333
	Mean	1	4.96845	0.896844	1.59854	0.320669	0.407405			1	0.487659	1.94957	1.52339	4.99255
	Standard Error	0	0.58592	0.163544	0.336019	0.106049	0.152618		Mean	1	0.776803	1.87	1.50216	4.82224
	Median	1	5.55184	0.924007	1.52779	0.40415	0.429322		Standard Error	0	0.204071	0.106844	0.125343	0.518709
									Median	1	0.671911	1.94957	1.52339	4.99255
	ET	1	4.29702	3.26004	2.55945	0.86995	1.38108
		1	4.41941	5.16545	2.5723	0.990982	1.79214
		1	3.70193	4.51352	3.79277	1.20158	1.58695				Root	Stem	Leaf
	Mean	1	4.13945	4.31301	2.97484	1.02084	1.58672				8.20611	0.547769	1
	Standard Error	0	0.221596	0.559107	0.40898	0.0968891	0.118665				7.37704	0.405922	1
	Median	1	4.29702	4.51352	2.5723	0.990982	1.58695				7.01382	0.667547	1
										Mean	7.53232	0.540412	1
	ABA	1	0.925192	3.24536	1.11396	0.430629	0.368544			Standard Error	0.288087	0.0617386	0
		1	1.02677	4.93078	2.10426	0.704172	0.491095			Median	7.37704	0.547769	1
		1	1.52828	4.73583	1.59532	0.357301	0.408811
	Mean	1	1.16008	4.30399	1.60451	0.497368	0.422817
	Standard Error	0	0.18642	0.532298	0.28591	0.105547	0.0360639
	Median	1	1.02677	4.73583	1.59532	0.430629	0.408811
	H2O2	1	1.96631	1.15359	0.666088	0.387902	0.453785
		1	1.06093	0.925357	0.499479	0.223354	0.178338
		1	1.45566	0.486779	0.726786	0.501209	0.254689
	Mean	1	1.4943	0.855242	0.630785	0.370822	0.295604
	Standard Error	0	0.262072	0.195658	0.0679505	0.0806633	0.0821041
	Median	1	1.45566	0.925357	0.666088	0.387902	0.254689

## Sheet: Figure S3
The expression level of TaWRKY49 in TaWRKY49-silenced leaves under low temperature treatment
	BSMV:TaWRKY49-as	0h	24h	48h	120h
		0.494257	0.543367	0.501157	0.460094
		0.566442	0.632878	0.469761	0.587774
		0.471937	0.440333	0.632878	0.419478
		0.510879	0.53886	0.534599	0.489115
	Mean	0.0403319	0.0786709	0.0706662	0.0717058
	Standard Error	0.0232857	0.0454207	0.0407991	0.0413993
	Median	0.502568	0.541113	0.517878	0.474605
	BSMV:00	0h	24h	48h	120h
		1	1	1	1
		1	1	1	1
		1	1	1	1
	Mean	1	1	1	1
	Standard Error	0	0	0	0
	Median	1	1	1	1
The expression level of TaWRKY62 in TaWRKY62-silenced leaves under low temperature treatment
	BSMV:TaWRKY62-as	0	24	48	120
		0.590496	0.579682	0.567752	0.209739
		0.638754	0.80478	0.658231	0.287839
		0.300756	0.280616	0.285191	0.0396464
	Mean	0.510002	0.555026	0.503725	0.179075
	Standard Error	0.105546	0.151815	0.112345	0.0732691
	Median	0.590496	0.579682	0.567752	0.209739
	BSMV:00	0h	24h	48h	120h
		1	1	1	1
		1	1	1	1
		1	1	1	1
	Mean	1	1	1	1
	Standard Error	0	0	0	0
	Median	1	1	1	1

## Sheet: Figure S4
The percentage of DAB staining in TaWRKY62-silenced leaves
	LT BSMV:00						LT BSMV:TaWRKY62-as
	0h	12h	24h	48h	120h		0h	12h	24h	48h	120h
	43.3333	43.33	40	46.6667	66.67		26.6667	50	46.6667	50	43.3333
	43.3333	36.67	43.3333	53.3333	46.67		50	50	33.3333	43.3333	56.6667
	30	40	50	36.6667	43.33		43.3333	39.1304	53.3333	44.4444	40
Mean	38.8889	40	44.4444	45.5556	52.2233		40	46.3768	44.4444	45.9259	46.6667
Standard Error	4.44444	1.92258	2.93972	4.84322	7.2874		6.93889	3.62319	5.87945	2.06213	5.09175
Median	43.3333	40	43.3333	46.6667	46.67		43.3333	50	46.6667	44.4444	43.3333
	HT BSMV:00						HT BSMV:TaWRKY62-as
	0h	12h	24h	48h	120h		0h	12h	24h	48h	120h
	36.6667	40	53.3333	60	63.3333		40	53.3333	50	43.3333	46.6667
	33.3333	43.3333	43.3333	56.6667	63.3333		30	36.6667	46.6667	50	53.3333
	36.6667	56.6667	46.6667	60	43.3333		36.6667	43.3333	53.3333	40	46.6667
Mean	35.5556	46.6667	47.7778	58.8889	56.6667		35.5556	44.4444	50	44.4444	48.8889
Standard Error	1.11111	5.09175	2.93972	1.11111	6.66667		2.93972	4.84322	1.9245	2.93972	2.22222
Median	36.6667	43.3333	46.6667	60	63.3333		36.6667	43.3333	50	43.3333	46.6667
The percentage of NBT staining in TaWRKY62-silenced leaves
	LT BSMV:00							LT BSMV:TaWRKY62-as
	0h	12h	24h	48h	120h			0h	12h	24h	48h	120h
	0.466667	0.466667	0.366667	0.566667	0.566667			0.366667	0.31	0.38	0.366667	0.566667
	0.4	0.466667	0.5	0.466667	0.8			0.366667	0.366667	0.4	0.533333	0.533333
	0.4	0.4	0.4	0.566667	0.4			0.533333	0.25	0.366667	0.533333	0.566667
	0.366667	0.333333						0.166667
Mean	0.408333	0.416667	0.422222	0.533333	0.588889			0.358333	0.308333	0.383333	0.477778	0.555556
Standard Error	0.0209718	0.0319142	0.0400617	0.0333333	0.116003			0.075	0.0583333	0.0166667	0.0555556	0.0111111
Median	0.4	0.433333	0.4	0.566667	0.566667			0.366667	0.308333	0.383333	0.533333	0.566667
	HT BSMV:00							HT BSMV:TaWRKY62-as
	0h	12h	24h	48h	120h			0h	12h	24h	48h	120h
	0.466667	0.433333	0.533333	0.533333	0.533333			0.233333	0.366667	0.366667	0.4	0.566667
	0.233333	0.3	0.533333	0.533333	0.633333			0.333333	0.333333	0.461538	0.5	0.533333
	0.333333	0.6	0.4	0.6	0.6			0.4	0.35	0.41	0.6	0.533333
			0.466667					0.5				0.631579
Mean	0.344444	0.444444	0.483333	0.555556	0.588889			0.366667	0.35	0.412735	0.5	0.566228
Standard Error	0.0675863	0.0867806	0.0319142	0.0222222	0.0293972			0.0561084	0.0166667	0.0474359	0.057735	0.0231572
Median	0.333333	0.433333	0.5	0.533333	0.6			0.366667	0.35	0.41	0.5	0.55

## Sheet: Figure S1
The Ct values of genes used drawing standard curves
Ta26S	17.78	22.02	26.18	28.98	31.41		TaPOD	15.06	19.49	22.59	25.87	28.01
	18.13	21.41	26.31	29.01	31.63			14.31	19.23	22.11	25.08	28.84
	17.51	21.68	26.52	28.78	31.47			14.79	19.45	22.39	25.39	28.57
Mean	17.8067	21.7033	26.3367	28.9233	31.5033		Mean	14.72	19.39	22.3633	25.4467	28.4733
Standard Error	0.14654	0.144094	0.0808748	0.0589413	0.0536104		Standard Error	0.179072	0.0659966	0.11366	0.187636	0.199574
Median	17.78	21.68	26.31	28.98	31.47		Median	14.79	19.45	22.39	25.39	28.57
TaAOS	11.91	16.34	19.82	22.79	26.33		TaWRKY49	16.78	19.94	23.89	26.01	29.95
	11.69	15.63	19.11	22.32	25.68			16.12	19.67	23.35	26.47	29.43
	11.45	15.97	19.32	22.55	25.87			16.47	19.31	24.09	26.17	29.48
Mean	11.6833	15.98	19.4167	22.5533	25.96		Mean	16.4567	19.64	23.7767	26.2167	29.62
Standard Error	0.108457	0.167398	0.171939	0.110788	0.157551		Standard Error	0.155659	0.148997	0.180452	0.110084	0.135236
Median	11.69	15.97	19.32	22.55	25.87		Median	16.47	19.67	23.89	26.17	29.48
TaPR1	14.08	17.58	20.63	24.42	28.01		TaCAT	18.92	21.67	24.52	27.83	31.91
	13.96	17.16	21.17	24.11	27.58			18.21	21.14	24.01	27.59	31.54
	13.86	17.48	20.52	24.36	27.88			18.64	21.28	24.65	27.19	31.85
Mean	13.9667	17.4067	20.7733	24.2967	27.8233		Mean	18.59	21.3633	24.3933	27.5367	31.7667
Standard Error	0.0635959	0.126667	0.200859	0.0949269	0.127323		Standard Error	0.206478	0.15857	0.195306	0.186667	0.114649
Median	13.96	17.48	20.63	24.36	27.88		Median	18.64	21.28	24.52	27.59	31.85
TaPIE1	14.19	18.08	21.98	25.74	28.92
	14.59	17.48	21.3	25.11	28.25
	14.37	17.76	21.65	25.02	28.33
Mean	14.3833	17.7733	21.6433	25.29	28.5
Standard Error	0.0944379	0.141526	0.160301	0.184932	0.172498
Median	14.37	17.76	21.65	25.11	28.33
TaWRKY62	11.02	12.53	16.13	20.12	23.25
	10.64	13.09	15.93	19.73	23.04
	10.85	12.92	15.52	20.06	23.24
Mean	10.8367	12.8467	15.86	19.97	23.1767
Standard Error	0.0897321	0.135346	0.146591	0.0989949	0.0558437
Median	10.85	12.92	15.93	20.06	23.24
